# Supplementary material for: Warming drives dissolved organic carbon export from pristine alpine soils
Source: Nat Commun. 2024 Apr 25;15:3522. doi: 10.1038/s41467-024-47706-6 (PMC11045798; doi:10.1038/s41467-024-47706-6)
Supplement: Supplementary file 3 — Source Data [file 41467_2024_47706_MOESM3_ESM.xlsx]

## Sheet: Figure 2
Figure 2a Dripwater Mg/Ca and Sr/Ca																	Figure 2 a predicted PCP evolution							Figure 2 b flowstones
Dave's Cave								Hodge Creek									Hodge Creek Cave			Dave's Cave				Dave's Cave flowstone (DC15-1)						Hodge Creek Cave flowstone (HC15-2)
Sampling date	Location	Sample ID	Mg/Ca	Mg/Ca RSD	Sr/Ca	Sr/Ca RSD		Date	Location	Sample ID	Mg/Ca	Mg/Ca RSD	Sr/Ca	Sr/Ca RSD			Sr/Ca	Mg/Ca (4% dolomite)	Mg/Ca (8% dolomite)	Sr/Ca	Mg/Ca (2% dolomite)	Mg/Ca (6% dolomite)		Depth (mm)	Mg/Ca (mmol/mol)	Sr/Ca (mmol/mol)	ln(Mg/Ca)	ln(Sr/Ca)		Depth (mm)	Mg/Ca (mmol/mol)	Sr/Ca (mmol/mol)	ln(Mg/Ca)	ln(Sr/Ca)
			mmol/mol		mmol/mol						mmol/mol		mmol/mol				mmol/mol	mmol/mol	mmol/mol	mmol/mol	mmol/mol	mmol/mol		0.1	1.18929	0.0491049	0.173357	-3.0138		0	12.4351	0.330628	2.52052	-1.10676
2022-07-13	Upper chamber	DC-Core-Stal	86.5496	2.98329	1.52927	2.61725		2022-07-13	Study chamber	HC-Split-3	150.83	3.46554	2.38694	2.88444			0.970929	45.0571	78.809	0.612612	28.1812	61.9331		0.2	1.20991	0.041838	0.190548	-3.17395		0.0426	11.5832	0.347557	2.44956	-1.05683
2022-07-13	Upper chamber	DC-SYP-1	84.7611	2.54951	1.21679	3.11448		2021-11-02	Study chamber	HC-CLE-1	53.7718	7.18628	0.954314	7.18448			0.98824	45.995	80.45	0.623917	28.7675	63.2225		0.3	1.27956	0.0396594	0.246516	-3.22743		0.0639	10.6849	0.339879	2.36884	-1.07916
2022-07-13	Upper chamber	DC-SYP-25	84.0093	2.46982	1.22662	2.52389		2022-07-13	Study chamber	HC-CLEM	57.4707	1.43178	1.28581	1.52315			1.00629	46.9728	82.1609	0.635702	29.3787	64.5668		0.4	1.01746	0.0656291	0.0173141	-2.72374		0.0852	9.83771	0.342672	2.28622	-1.07098
2022-07-13	Upper chamber	DC-SYP-40	84.5659	3.18277	1.20263	3.86005		2021-11-02	Study chamber	HC-5	316.352	7.11573	3.70401	7.05565			1.02512	47.993	83.9461	0.648	30.0165	65.9696		0.5	0.984794	0.0570378	-0.0153229	-2.86404		0.1065	9.60657	0.370406	2.26245	-0.993155
2022-07-13	Upper chamber	DC-SYP-50	84.1339	1.30384	1.21528	1.38924		2021-11-02	Study chamber	HC-7	442.218	7.04021	4.85436	7.0013			1.04479	49.0587	85.8107	0.660844	30.6827	67.4347		0.6	0.996908	0.0573597	-0.00309717	-2.85841		0.1278	8.61278	0.373545	2.15325	-0.984717
2022-07-13	Upper chamber	DC-SYP-58	87.586	1.47648	1.26462	1.83848		2022-07-13	Study chamber	HC-7	592.144	1.92094	6.72313	2.83019			1.06535	50.1727	87.76	0.674273	31.3791	68.9664		0.7	0.985801	0.0571657	-0.0143011	-2.8618		0.1491	7.67412	0.386666	2.03785	-0.950194
2021-11-02	Upper chamber	DC-Upper-1	83.7741	7.16127	0.834199	7.11862		2021-11-02	Study chamber	HC-8	339.326	7.13405	3.82964	7.15376			1.08687	51.3386	89.8	0.688326	32.1079	70.5693		0.8	0.947461	0.0546427	-0.0539692	-2.90694		0.1704	6.90481	0.388486	1.93222	-0.945498
2021-11-02	Upper chamber	DC-Upper-2	65.7155	6.93374	0.631689	7.01394		2022-07-13	Study chamber	HC-8	486.003	15.3154	6.076	15.1212			1.10942	52.56	91.9371	0.703048	32.8714	72.2486		0.9	0.976278	0.0546993	-0.0240083	-2.9059		0.1917	6.47609	0.384777	1.86812	-0.955091
2022-07-13	Upper chamber	DC-Upper-2	153.563	1.97231	1.48755	2.62488		2015-03-01	Study chamber	HC1	62.7741						1.13306	53.841	94.1785	0.718488	33.6722	74.0098		1	1.0021	0.0551723	0.00210177	-2.89729		0.213	6.41689	0.376475	1.85893	-0.976904
2021-11-02	Upper chamber	DC-Upper-3	60.2924	6.98944	0.601764	7.11298		2015-03-01	Study chamber	HC3	62.7741	N/A	1.52082	N/A			1.15789	55.186	96.532	0.7347	34.513	75.859		1.1	0.944088	0.0591234	-0.0575362	-2.82813		0.2343	6.85419	0.360245	1.92486	-1.02097
2021-11-02	Upper chamber	DC-Upper-4	59.7084	7.07996	0.61115	7.11585		2016-03-01	Study chamber	HC3	93.7806	N/A					1.18399	56.6	99.0062	0.751744	35.3969	77.8031		1.2	0.950606	0.0533849	-0.0506554	-2.93023		0.2556	6.84562	0.345973	1.92361	-1.06139
2022-07-13	Upper chamber	DC-Upper-4	90.9013	2.5	1.34367	1.86011		2015-03-01	Study chamber	HC4	62.7741	N/A	1.01388	N/A			1.21146	58.0884	101.611	0.769684	36.3274	79.8495		1.3	0.923595	0.0528657	-0.0794816	-2.94		0.2769	7.04194	0.38559	1.95188	-0.95298
2021-11-02	Upper chamber	DC-Upper-5	58.9324	7.14669	0.683225	7.13673		2016-03-01	Study chamber	HC4	36.5014	N/A					1.24042	59.6573	104.356	0.788595	37.3081	82.0065		1.4	1.00858	0.0584844	0.00854198	-2.83899		0.2982	7.17575	0.343497	1.97071	-1.06858
2022-07-13	Upper chamber	DC-Upper-5	89.4629	3.26956	1.07242	3.26956		2015-03-01	Study chamber	HC5	62.7741	N/A	1.01388	N/A			1.27099	61.3133	107.253	0.808556	38.3433	84.2833		1.5	0.989304	0.0536844	-0.010754	-2.92463		0.3195	8.06244	0.339204	2.08722	-1.08115
2021-11-02	Upper chamber	DC-Upper-6	49.8682	7.0518	0.808502	7.0317		2016-03-01	Study chamber	HC5	40.8371	N/A	0.94569	N/A			1.3033	63.064	110.317	0.829657	39.4377	86.6903		1.6	0.995412	0.0519056	-0.00459883	-2.95833		0.3408	8.43769	0.321151	2.13271	-1.13584
2022-07-13	Upper chamber	DC-Upper-6	79.3456	7.65768	1.24002	6.28013											1.33751	64.9176	113.56	0.852	40.5965	89.2388		1.7	1.02453	0.0487407	0.0242314	-3.02124		0.3621	8.96527	0.325811	2.19336	-1.12144
2022-07-13	Upper chamber	DC-Upper-7	85.5611	1.65529	1.23857	2.02485											1.3738	66.8836	117	0.875697	41.8255	91.9418		1.8	1.03556	0.0522294	0.034944	-2.95211		0.3834	9.31486	0.346578	2.23161	-1.05965
2021-11-02	Upper chamber	DC-Upper-7-Drips	64.3559	7.09244	0.903815	7.08527											1.41236	68.9725	120.655	0.900875	43.1313	94.8137		1.9	0.977194	0.0571935	-0.0230698	-2.86132		0.4047	9.37108	0.321021	2.23763	-1.13625
2021-11-02	Upper chamber	DC-Upper-8	37.1539	7.09244	0.790608	7.09655											1.4534	71.1961	124.546	0.927677	44.5213	97.871		2	1.00459	0.0526403	0.00457511	-2.94427		0.4261	8.60043	0.330035	2.15181	-1.10856
2022-07-13	Upper chamber	DC-Upper-8	51.6903	2.40416	1.15312	2.20227											1.49718	73.568	128.696	0.956267	46.004	101.132		2.1	0.979261	0.0606263	-0.0209576	-2.80303		0.4474	8.60429	0.341819	2.15226	-1.07347
2022-07-13	Upper chamber	DC-Upper-9	115.64	2.72029	1.28613	2											1.54398	76.1034	133.132	0.986828	47.589	104.618		2.2	0.858169	0.0589591	-0.152954	-2.83091		0.4687	8.34048	0.335342	2.12112	-1.09261
2022-07-13	Upper chamber	DC-Upper-10	109.115	1.2083	1.16051	2.28254											1.59413	78.82	137.886	1.01957	49.2871	108.353		2.3	0.851727	0.0596288	-0.16049	-2.81962		0.49	8.15293	0.35204	2.09838	-1.04401
2022-07-13	Upper chamber	DC-Upper-11	81.392	3.58469	1.2491	2.22036											1.64798	81.7378	142.991	1.05474	51.1111	112.364		2.4	0.835985	0.0606121	-0.179145	-2.80326		0.5113	7.81578	0.361808	2.05614	-1.01664
2021-11-02	Lower chamber	DC-CLEM-Core	99.885	7.14891	1.18364	7.10466											1.70598	84.88	148.489	1.09262	53.0754	116.685		2.5	0.883302	0.0568107	-0.124088	-2.86803		0.5326	7.87046	0.371623	2.06312	-0.989876
2022-07-13	Lower chamber	DC-Core-Drip	87.7758	2.50599	1.15133	1.92094											1.76862	88.2736	154.427	1.13352	55.1968	121.35		2.6	0.928194	0.056241	-0.0745145	-2.87811		0.5539	8.10882	0.369777	2.09295	-0.994855
2021-11-02	Lower chamber	DC-Core-Drips	59.0127	7.05803	0.735939	7.0906											1.83648	91.95	160.86	1.17783	57.495	126.405		2.7	0.967982	0.0555761	-0.0325413	-2.89		0.5752	8.31143	0.390712	2.11763	-0.939785
2015-03-01	Lower chamber	DC2	44.2122		0.783116												1.91024	95.9461	167.852	1.226	59.993	131.899		2.8	1.01151	0.0518508	0.011442	-2.95939		0.5965	8.61108	0.379911	2.15305	-0.967817
																	1.9907	100.305	175.48	1.27855	62.7182	137.893		2.9	1.05981	0.0504959	0.0580902	-2.98586		0.6178	8.4941	0.378825	2.13937	-0.970681
																	2.07883	105.08	183.834	1.3361	65.7029	144.457		3	0.939312	0.0538086	-0.0626079	-2.92232		0.6391	8.3583	0.358114	2.12326	-1.0269
																	2.17578	110.332	193.024	1.3994	68.986	151.678		3.1	0.854588	0.07473	-0.157135	-2.59387		0.6604	8.47208	0.347902	2.13678	-1.05584
																	2.28292	116.137	203.181	1.46937	72.6147	159.659		3.2	0.918303	0.0540948	-0.0852277	-2.91702		0.6817	7.91349	0.338394	2.06857	-1.08354
																	2.40197	122.587	214.467	1.54711	76.6467	168.527		3.3	0.91418	0.0562264	-0.0897283	-2.87837		0.703	7.51352	0.341534	2.0167	-1.07431
																	2.53503	129.795	227.08	1.634	81.1529	178.438		3.4	0.909055	0.0565361	-0.0953498	-2.87288		0.7243	7.57726	0.332634	2.02515	-1.10071
																	2.68472	137.905	241.27	1.73175	86.2225	189.587		3.5	0.892376	0.059085	-0.113868	-2.82878		0.7456	7.52145	0.339327	2.01776	-1.08079
																	2.85437	147.096	257.352	1.84253	91.968	202.224		3.6	0.904863	0.0581961	-0.0999722	-2.84394		0.7669	7.78209	0.331537	2.05183	-1.10402
																	3.04825	157.6	275.731	1.96914	98.5343	216.666		3.7	0.9447	0.0592704	-0.0568875	-2.82564		0.7882	7.46045	0.304241	2.00962	-1.18994
																	3.27196	169.72	296.938	2.11523	106.111	233.329		3.8	0.936332	0.0609145	-0.0657851	-2.79828		0.8095	8.5823	0.32088	2.1497	-1.13669
																	3.53296	183.86	321.68	2.28567	114.95	252.77		3.9	0.918733	0.0602272	-0.08476	-2.80963		0.8308	9.15643	0.32105	2.21446	-1.13616
																	3.84141	200.571	350.92	2.48709	125.396	275.745		4	0.984397	0.0632742	-0.0157259	-2.76028		0.8521	10.78	0.318237	2.37769	-1.14496
																	4.21155	220.624	386.008	2.7288	137.932	303.316		4.1	0.931842	0.0626878	-0.0705921	-2.76959		0.8734	10.8447	0.325667	2.38368	-1.12188
																	4.66394	245.133	428.893	3.02422	153.253	337.013		4.2	0.968755	0.0608786	-0.0317431	-2.79887		0.8947	10.7085	0.327463	2.37104	-1.11638
																	5.22944	275.77	482.5	3.3935	172.405	379.135		4.3	0.889494	0.0569482	-0.117103	-2.86561		0.916	10.1404	0.330176	2.31652	-1.10813
																	5.9565	315.16	551.423	3.86829	197.029	433.291		4.4	0.954674	0.0642411	-0.0463856	-2.74511		0.9373	10.6103	0.34047	2.36182	-1.07743
																	6.92592	367.68	643.32	4.50133	229.86	505.5		4.5	0.919239	0.0644006	-0.0842089	-2.74263		0.9587	9.78566	0.34146	2.28092	-1.07453
																	8.2831	441.208	771.976	5.3876	275.824	606.592		4.6	0.926895	0.0562515	-0.0759155	-2.87792		0.98	9.65703	0.344596	2.26769	-1.06538
																	10.3189	551.5	964.96	6.717	344.77	758.23		4.7	0.964485	0.0527641	-0.0361608	-2.94192		1.0013	9.50578	0.335031	2.2519	-1.09353
																	13.7118	735.32	1286.6	8.93267	459.68	1010.96		4.8	0.947846	0.0559351	-0.0535636	-2.88356		1.0226	9.58879	0.335648	2.26059	-1.09169
																	20.4977	1102.96	1929.88	13.364	689.5	1516.42		4.9	0.94565	0.0565052	-0.0558823	-2.87342		1.0439	9.5362	0.328839	2.2551	-1.11219
																	40.8555	2205.88	3859.72	26.658	1378.96	3032.8		5	0.935055	0.0572232	-0.0671494	-2.8608		1.0652	9.77706	0.332287	2.28004	-1.10176
																	101.929	5514.64	9649.24	66.54	3447.34	7581.94		5.1	0.923948	0.0616202	-0.0790992	-2.78677		1.0865	9.51102	0.334814	2.25245	-1.09418
																								5.2	0.895397	0.0613511	-0.110488	-2.79114		1.1078	9.35396	0.336215	2.2358	-1.09
																								5.3	0.8804	0.0593289	-0.127379	-2.82466		1.1291	9.14798	0.328778	2.21353	-1.11237
																								5.4	0.889601	0.055713	-0.116982	-2.88754		1.1504	9.00947	0.336095	2.19828	-1.09036
																								5.5	0.924105	0.0549911	-0.0789301	-2.90058		1.1717	8.85708	0.346559	2.18122	-1.0597
																								5.6	0.912089	0.0561391	-0.0920173	-2.87992		1.193	8.74287	0.34613	2.16824	-1.06094
																								5.7	0.93907	0.0592351	-0.0628652	-2.82624		1.2143	8.76026	0.345087	2.17023	-1.06396
																								5.8	0.947177	0.0507301	-0.0542693	-2.98124		1.2356	7.71505	0.338036	2.04317	-1.0846
																								5.9	0.952284	0.0491736	-0.0488921	-3.0124		1.2569	7.3174	0.340262	1.99026	-1.07804
																								6	0.971651	0.0534559	-0.0287582	-2.9289		1.2782	6.38779	0.359734	1.85439	-1.02239
																								6.1	0.930476	0.0537676	-0.0720587	-2.92308		1.2995	5.87103	0.371595	1.77003	-0.989951
																								6.2	0.964564	0.0537616	-0.0360789	-2.9232		1.3208	5.63282	0.383605	1.72861	-0.958143
																								6.3	0.9642	0.0541782	-0.0364562	-2.91548		1.3421	5.55202	0.363012	1.71416	-1.01332
																								6.4	0.925498	0.0540215	-0.0774233	-2.91837		1.3634	6.03594	0.350146	1.79773	-1.04941
																								6.5	0.936862	0.0554327	-0.0652195	-2.89259		1.3847	6.01762	0.299873	1.79469	-1.2044
																								6.6	0.987623	0.0569975	-0.0124544	-2.86475		1.406	7.27587	0.348424	1.98456	-1.05434
																								6.7	1.11651	0.0597794	0.11021	-2.81709		1.4273	7.47528	0.338341	2.0116	-1.0837
																								6.8	1.13667	0.0595225	0.128103	-2.8214		1.4486	7.91279	0.34168	2.06848	-1.07388
																								6.9	1.1288	0.0601742	0.121158	-2.81051		1.47	7.61465	0.338815	2.03007	-1.0823
																								7	1.04108	0.0584664	0.0402583	-2.8393		1.4913	7.40488	0.337111	2.00214	-1.08734
																								7.1	1.11635	0.060638	0.110061	-2.80283		1.5126	6.62418	0.317681	1.89073	-1.14671
																								7.2	0.999436	0.0585985	-0.000563928	-2.83705		1.5339	6.85741	0.315432	1.92533	-1.15381
																								7.3	0.995907	0.0575547	-0.00410134	-2.85502		1.5552	7.94047	0.323508	2.07197	-1.12853
																								7.4	0.989895	0.0513006	-0.0101568	-2.97005		1.5765	7.5941	0.332821	2.02737	-1.10015
																								7.5	1.01483	0.0467283	0.0147243	-3.0634		1.5978	7.7436	0.346663	2.04687	-1.0594
																								7.6	1.00785	0.044235	0.00782047	-3.11824		1.6191	7.91108	0.350945	2.06826	-1.04713
																								7.7	1.17278	0.0400905	0.159377	-3.21662		1.6404	8.79481	0.358491	2.17416	-1.02585
																								7.8	1.10726	0.0398261	0.101892	-3.22323		1.6617	8.66086	0.357231	2.15881	-1.02937
																								7.9	1.08915	0.0342316	0.0854013	-3.3746		1.683	8.61126	0.35645	2.15307	-1.03156
																								8	1.05819	0.0321341	0.0565615	-3.43784		1.7043	8.25437	0.354602	2.11074	-1.03676
																								8.1	1.14756	0.0329116	0.137642	-3.41393		1.7256	8.19698	0.343545	2.10377	-1.06844
																								8.2	1.10627	0.0349127	0.100992	-3.3549		1.7469	8.3125	0.338325	2.11776	-1.08375
																								8.3	1.11424	0.0311962	0.108174	-3.46746		1.7682	8.22396	0.338113	2.10705	-1.08438
																								8.4	1.135	0.0320179	0.126636	-3.44146		1.7895	8.78084	0.33148	2.17257	-1.10419
																								8.5	1.08381	0.0307433	0.0804793	-3.48208		1.8108	8.75309	0.32734	2.16941	-1.11676
																								8.6	1.05265	0.0350275	0.0513083	-3.35162		1.8321	8.77427	0.321846	2.17182	-1.13368
																								8.7	1.05434	0.0351409	0.0529112	-3.34839		1.8534	8.14646	0.310418	2.09758	-1.16984
																								8.8	1.07376	0.0351282	0.0711645	-3.34875		1.8747	7.87594	0.315948	2.06381	-1.15218
																								8.9	1.16678	0.0420165	0.154248	-3.16969		1.896	7.52489	0.30714	2.01822	-1.18045
																								9	1.28287	0.0437483	0.249104	-3.1293		1.9173	7.121	0.305455	1.96305	-1.18595
																								9.1	1.23324	0.0441092	0.209647	-3.12109		1.9386	6.71701	0.30201	1.90464	-1.1973
																								9.2	1.36163	0.0457311	0.30868	-3.08498		1.9599	6.23395	0.300429	1.83001	-1.20254
																								9.3	2.06003	0.0499467	0.722722	-2.9968		1.9812	6.54806	0.309571	1.87917	-1.17257
																								9.4	1.02337	0.0479166	0.023103	-3.03829		2.0026	7.27104	0.310774	1.9839	-1.16869
																								9.5	1.03812	0.0486134	0.0374087	-3.02386		2.0239	8.45873	0.323567	2.1352	-1.12835
																								9.6	1.12803	0.0443208	0.120471	-3.1163		2.0452	8.91497	0.321964	2.18773	-1.13331
																								9.7	1.13844	0.0407364	0.12966	-3.20063		2.0665	9.26202	0.324476	2.22592	-1.12554
																								9.8	1.12586	0.0330481	0.118544	-3.40979		2.0878	8.97716	0.327024	2.19468	-1.11772
																								9.9	1.14658	0.0271793	0.136786	-3.6053		2.1091	8.63959	0.331698	2.15635	-1.10353
																								10	1.24168	0.0270369	0.216467	-3.61055		2.1304	7.65547	0.330111	2.03542	-1.10833
																								10.1	1.1503	0.0324385	0.14002	-3.42841		2.1517	7.18151	0.323421	1.97151	-1.1288
																								10.2	1.15893	0.0355102	0.147498	-3.33794		2.173	6.65869	0.340253	1.89592	-1.07807
																								10.3	1.07897	0.0412015	0.0760058	-3.18928		2.1943	7.21428	0.334337	1.97606	-1.09561
																								10.4	1.04513	0.0343006	0.0441434	-3.37259		2.2156	6.2552	0.331731	1.83341	-1.10343
																								10.5	1.11493	0.035567	0.10879	-3.33634		2.2369	6.44558	0.327429	1.86339	-1.11648
																								10.6	1.17002	0.0390755	0.157024	-3.24226		2.2582	6.4	0.343019	1.8563	-1.06997
																								10.7	1.18821	0.0420051	0.172447	-3.16996		2.2795	6.37674	0.327331	1.85266	-1.11678
																								10.8	1.11128	0.0424701	0.105511	-3.15895		2.3008	6.6306	0.338188	1.8917	-1.08415
																								10.9	1.15181	0.0391804	0.141333	-3.23958		2.3221	6.88165	0.332485	1.92886	-1.10116
																								11	1.02088	0.0445885	0.0206695	-3.11028		2.3434	6.54559	0.317151	1.87879	-1.14838
																								11.1	1.0784	0.0490078	0.0754807	-3.01578		2.3647	7.2035	0.314659	1.97457	-1.15627
																								11.2	1.03887	0.0564629	0.0381306	-2.87417		2.386	6.73387	0.299002	1.90715	-1.20731
																								11.3	1.23763	0.0564858	0.2132	-2.87377		2.4073	7.45822	0.305183	2.00932	-1.18684
																								11.4	1.14157	0.058763	0.132408	-2.83424		2.4286	7.94797	0.306682	2.07292	-1.18194
																								11.5	1.11188	0.0591522	0.106055	-2.82764		2.4499	7.53991	0.304629	2.02021	-1.18866
																								11.6	1.13366	0.0630807	0.125456	-2.76334		2.4712	7.69538	0.301585	2.04062	-1.1987
																								11.7	1.07951	0.0586443	0.0765066	-2.83626		2.4925	7.99837	0.306272	2.07924	-1.18328
																								11.8	1.17936	0.0590098	0.164975	-2.83005		2.5139	8.08939	0.305048	2.09055	-1.18729
																								11.9	1.10957	0.0604222	0.10397	-2.8064		2.5352	7.53362	0.297573	2.01938	-1.21209
																								12	1.08857	0.0579734	0.0848631	-2.84777		2.5565	7.00946	0.287881	1.94726	-1.24521
																								12.1	1.15685	0.0515654	0.145702	-2.9649		2.5778	6.18663	0.271015	1.82239	-1.30558
																								12.2	1.20412	0.0519108	0.185746	-2.95823		2.5991	6.30109	0.27712	1.84072	-1.2833
																								12.3	1.16278	0.0563935	0.15081	-2.8754		2.6204	6.42003	0.271833	1.85942	-1.30257
																								12.4	1.12142	0.058916	0.114593	-2.83164		2.6417	6.23052	0.27941	1.82946	-1.27508
																								12.5	1.17129	0.0594318	0.158109	-2.82293		2.663	6.19642	0.28652	1.82397	-1.24995
																								12.6	1.11209	0.0614385	0.10624	-2.78972		2.6843	5.96802	0.288592	1.78642	-1.24274
																								12.7	1.11669	0.0628913	0.110372	-2.76635		2.7056	6.22356	0.298673	1.82834	-1.20841
																								12.8	1.15819	0.0564751	0.146861	-2.87396		2.7269	7.90825	0.294657	2.06791	-1.22194
																								12.9	1.16345	0.0532774	0.151389	-2.93224		2.7482	8.05537	0.285881	2.08634	-1.25218
																								13	1.16894	0.0552959	0.156095	-2.89506		2.7695	8.66379	0.272787	2.15915	-1.29906
																								13.1	1.08973	0.0617691	0.085933	-2.78435		2.7908	8.82782	0.25546	2.17791	-1.36469
																								13.2	1.13314	0.0612176	0.124989	-2.79332		2.8121	7.95876	0.257316	2.07427	-1.35745
																								13.3	1.14656	0.059793	0.136762	-2.81687		2.8334	7.39012	0.268762	2.00014	-1.31393
																								13.4	1.12927	0.0631209	0.121571	-2.7627		2.8547	7.191	0.260129	1.97283	-1.34658
																								13.5	1.05514	0.0628127	0.053674	-2.7676		2.876	6.75701	0.280335	1.91058	-1.27177
																								13.6	1.1348	0.0602739	0.126459	-2.80886		2.8973	5.88052	0.267511	1.77165	-1.31859
																								13.7	1.0915	0.0609189	0.0875565	-2.79821		2.9186	5.85641	0.256949	1.76754	-1.35888
																								13.8	1.09149	0.0604661	0.0875437	-2.80567		2.9399	5.24957	0.261813	1.65815	-1.34013
																								13.9	1.11328	0.0624404	0.107307	-2.77354		2.9612	5.39961	0.289194	1.68633	-1.24066
																								14	1.24619	0.0682364	0.220092	-2.68478		2.9825	6.27653	0.243901	1.83682	-1.41099
																								14.1	1.12105	0.0647743	0.114269	-2.73685		3.0038	6.31199	0.264742	1.84245	-1.329
																								14.2	1.22033	0.0598649	0.199125	-2.81566		3.0251	6.85602	0.263624	1.92513	-1.33323
																								14.3	1.24771	0.0569573	0.221313	-2.86545		3.0465	8.2066	0.294321	2.10494	-1.22309
																								14.4	1.1465	0.0647834	0.136712	-2.73671		3.0678	8.75582	0.299893	2.16972	-1.20433
																								14.5	1.21028	0.0593219	0.190848	-2.82478		3.0891	8.25425	0.281894	2.11073	-1.26623
																								14.6	1.13408	0.0603633	0.125824	-2.80737		3.1104	7.99939	0.27575	2.07937	-1.28826
																								14.7	1.11319	0.0629787	0.107232	-2.76496		3.1317	7.81592	0.269268	2.05616	-1.31205
																								14.8	1.16239	0.0635044	0.150479	-2.75665		3.153	7.55438	0.261292	2.02213	-1.34212
																								14.9	1.13928	0.0636169	0.1304	-2.75488		3.1743	7.2324	0.263931	1.97857	-1.33207
																								15	1.24644	0.0600949	0.22029	-2.81183		3.1956	7.33581	0.25826	1.99277	-1.35379
																								15.1	1.31951	0.0495166	0.277258	-3.00545		3.2169	6.97644	0.264458	1.94254	-1.33007
																								15.2	1.34308	0.0482175	0.294965	-3.03203		3.2382	7.41679	0.278862	2.00375	-1.27704
																								15.3	1.32457	0.0462561	0.281091	-3.07356		3.2595	8.00676	0.288591	2.08029	-1.24274
																								15.4	1.32812	0.0434902	0.283762	-3.13522		3.2808	7.88897	0.28345	2.06547	-1.26072
																								15.5	1.30194	0.0422312	0.263857	-3.1646		3.3021	7.75505	0.280043	2.04834	-1.27281
																								15.6	1.32911	0.0371919	0.284513	-3.29167		3.3234	6.79385	0.260287	1.91602	-1.34597
																								15.7	1.35142	0.0423837	0.301156	-3.16099		3.3447	6.15789	0.264574	1.81773	-1.32964
																								15.8	1.29646	0.0454725	0.259638	-3.09065		3.366	5.92958	0.278536	1.77995	-1.27821
																								15.9	1.36318	0.0403476	0.30982	-3.21022		3.3873	5.9675	0.26978	1.78633	-1.31015
																								16	1.31037	0.0384671	0.270313	-3.25795		3.4086	6.29707	0.27447	1.84008	-1.29291
																								16.1	1.30256	0.0396462	0.26433	-3.22776		3.4299	6.12446	0.305551	1.81229	-1.18564
																								16.2	1.33107	0.0353361	0.285985	-3.34285		3.4512	5.63884	0.291663	1.72968	-1.23215
																								16.3	1.22084	0.0399498	0.199538	-3.22013		3.4725	5.31874	0.314322	1.67124	-1.15734
																								16.4	1.2101	0.0428421	0.1907	-3.15023		3.4938	5.1133	0.309682	1.63185	-1.17221
																								16.5	1.21369	0.0479209	0.193665	-3.0382		3.5151	5.11386	0.307352	1.63196	-1.17976
																								16.6	1.26232	0.0515456	0.232955	-2.96529		3.5364	5.09375	0.299772	1.62802	-1.20473
																								16.7	1.32698	0.0525449	0.282906	-2.94609		3.5577	4.96391	0.295288	1.60219	-1.2198
																								16.8	1.28351	0.0596353	0.249598	-2.81951		3.5791	4.96959	0.278682	1.60334	-1.27768
																								16.9	1.29875	0.0597572	0.261404	-2.81746		3.6004	5.14628	0.276002	1.63827	-1.28735
																								17	1.26807	0.0565083	0.237494	-2.87337		3.6217	5.0687	0.266729	1.62308	-1.32152
																								17.1	1.233	0.0576923	0.209453	-2.85263		3.643	9.3382	0.263431	2.23411	-1.33396
																								17.2	1.22966	0.0592646	0.206739	-2.82574		3.6643	5.72119	0.26671	1.74418	-1.32159
																								17.3	1.278	0.0616218	0.245297	-2.78674		3.6856	5.88374	0.260421	1.77219	-1.34546
																								17.4	1.19116	0.054134	0.174927	-2.91629		3.7069	5.88912	0.270607	1.77311	-1.30709
																								17.5	1.17359	0.053398	0.160066	-2.92998		3.7282	5.80543	0.276636	1.75879	-1.28505
																								17.6	1.19106	0.0572438	0.174843	-2.86044		3.7495	5.73002	0.276656	1.74572	-1.28498
																								17.7	1.22937	0.0617353	0.206504	-2.7849		3.7708	5.69002	0.27642	1.73871	-1.28584
																								17.8	1.29307	0.0626926	0.257019	-2.76951		3.7921	5.80107	0.274193	1.75804	-1.29392
																								17.9	1.32008	0.0577346	0.277689	-2.8519		3.8134	5.52677	0.271033	1.7096	-1.30551
																								18	1.24286	0.0537721	0.217418	-2.923		3.8347	5.51792	0.281316	1.708	-1.26828
																								18.1	1.22558	0.0517597	0.203417	-2.96114		3.856	5.47309	0.274559	1.69984	-1.29259
																								18.2	1.26537	0.0497256	0.235364	-3.00123		3.8773	5.90924	0.266033	1.77652	-1.32414
																								18.3	1.17442	0.0492202	0.160778	-3.01145		3.8986	6.58707	0.25628	1.88511	-1.36149
																								18.4	1.18824	0.047341	0.172472	-3.05038		3.9199	6.50899	0.254886	1.87318	-1.36694
																								18.5	1.20575	0.047686	0.187103	-3.04312		3.9412	6.27386	0.262043	1.83639	-1.33925
																								18.6	1.17718	0.0476094	0.163119	-3.04472		3.9625	6.15997	0.275937	1.81807	-1.28758
																								18.7	1.27106	0.0490504	0.239851	-3.01491		3.9838	5.45396	0.277326	1.69634	-1.28256
																								18.8	1.39163	0.0495129	0.330477	-3.00552		4.0051	5.31194	0.278059	1.66996	-1.27992
																								18.9	1.28869	0.0455342	0.253624	-3.08929		4.0264	5.2648	0.27528	1.66104	-1.28997
																								19	1.32299	0.0469104	0.279892	-3.05952		4.0477	5.21953	0.274363	1.65241	-1.2933
																								19.1	1.34617	0.0463323	0.297261	-3.07192		4.069	5.2681	0.273615	1.66167	-1.29603
																								19.2	1.21022	0.0481172	0.190804	-3.03412		4.0904	5.26207	0.268578	1.66053	-1.31461
																								19.3	1.24511	0.0494638	0.219224	-3.00651		4.1117	5.04283	0.270901	1.61797	-1.306
																								19.4	1.30116	0.0521451	0.263258	-2.95372		4.133	5.41813	0.274836	1.68975	-1.29158
																								19.5	1.27984	0.0610659	0.246738	-2.7958		4.1543	5.20404	0.264481	1.64944	-1.32998
																								19.6	1.24472	0.0604986	0.218908	-2.80514		4.1756	5.13909	0.264167	1.63688	-1.33117
																								19.7	1.17425	0.0585007	0.160627	-2.83872		4.1969	5.40741	0.257096	1.68777	-1.3583
																								19.8	1.16141	0.0601935	0.149633	-2.81019		4.2182	5.5153	0.253586	1.70753	-1.37205
																								19.9	1.1114	0.0584308	0.105617	-2.83991		4.2395	5.12132	0.241497	1.63341	-1.4209
																								20	1.14493	0.060986	0.135347	-2.79711		4.2608	4.97612	0.249684	1.60465	-1.38756
																								20.1	1.06724	0.0572514	0.0650718	-2.8603		4.2821	4.31752	0.24872	1.46268	-1.39143
																								20.2	1.07722	0.0631546	0.0743849	-2.76217		4.3034	3.88791	0.25841	1.35787	-1.35321
																								20.3	1.06495	0.0665179	0.0629266	-2.71028		4.3247	3.80262	0.267478	1.33569	-1.31872
																								20.4	1.10644	0.0690324	0.101151	-2.67318		4.346	3.82087	0.266252	1.34048	-1.32331
																								20.5	1.08763	0.0647714	0.0840036	-2.73689		4.3673	3.87836	0.268957	1.35541	-1.3132
																								20.6	1.13401	0.0614686	0.12576	-2.78923		4.3886	4.2026	0.275539	1.4357	-1.28903
																								20.7	1.18175	0.0612278	0.166997	-2.79315		4.4099	4.33579	0.279802	1.4669	-1.27367
																								20.8	1.20031	0.0624678	0.182583	-2.7731		4.4312	4.67467	0.268983	1.54216	-1.31311
																								20.9	1.18925	0.062502	0.173324	-2.77256		4.4525	5.10126	0.267377	1.62949	-1.3191
																								21	1.23115	0.058964	0.207948	-2.83083		4.4738	4.89039	0.262414	1.58727	-1.33783
																								21.1	1.27119	0.0443277	0.239955	-3.11614		4.4951	5.26777	0.258646	1.66161	-1.35229
																								21.2	1.24198	0.0569834	0.216704	-2.86499		4.5164	5.18082	0.265185	1.64496	-1.32733
																								21.3	1.19922	0.0620414	0.181668	-2.77995		4.5377	5.10524	0.275198	1.63027	-1.29027
																								21.4	1.24522	0.0560604	0.219311	-2.88133		4.559	4.83006	0.262371	1.57486	-1.338
																								21.5	1.20194	0.0589025	0.18394	-2.83187		4.5803	4.25395	0.25431	1.44785	-1.3692
																								21.6	1.28495	0.0552424	0.25072	-2.89602		4.6016	4.72382	0.264755	1.55262	-1.32895
																								21.7	1.21562	0.0507976	0.195256	-2.97991		4.623	4.31953	0.256237	1.46315	-1.36165
																								21.8	1.2293	0.0540836	0.206444	-2.91722		4.6443	4.29338	0.251802	1.45707	-1.37911
																								21.9	1.1658	0.0534122	0.153403	-2.92972		4.6656	5.09447	0.264971	1.62816	-1.32813
																								22	1.20171	0.0556163	0.183748	-2.88928		4.6869	5.0437	0.253432	1.61814	-1.37266
																								22.1	1.16242	0.0591742	0.150508	-2.82727		4.7082	5.3001	0.243825	1.66773	-1.4113
																								22.2	1.16605	0.0583251	0.153623	-2.84172		4.7295	5.51608	0.2296	1.70767	-1.47142
																								22.3	1.17157	0.0561999	0.158348	-2.87884		4.7508	5.86304	0.231877	1.76867	-1.46155
																								22.4	1.15011	0.0544131	0.139859	-2.91115		4.7721	6.49223	0.223995	1.87061	-1.49613
																								22.5	1.19344	0.0577751	0.176842	-2.8512		4.7934	5.93865	0.230167	1.78148	-1.46895
																								22.6	1.16054	0.0637629	0.148884	-2.75258		4.8147	5.45806	0.241009	1.69709	-1.42292
																								22.7	1.1523	0.0646291	0.141759	-2.73909		4.836	5.05089	0.255992	1.61956	-1.36261
																								22.8	1.17665	0.0597965	0.162669	-2.81681		4.8573	4.45482	0.267524	1.49399	-1.31855
																								22.9	1.20435	0.0622406	0.185937	-2.77675		4.8786	4.29473	0.281999	1.45739	-1.26585
																								23	1.13936	0.0577189	0.130467	-2.85217		4.8999	3.85376	0.290114	1.34905	-1.23748
																								23.1	1.17314	0.0596747	0.159685	-2.81885		4.9212	3.49527	0.331053	1.25141	-1.10548
																								23.2	1.18911	0.0483873	0.173206	-3.02852		4.9425	3.82285	0.338436	1.341	-1.08342
																								23.3	1.28041	0.0435431	0.247182	-3.134		4.9638	3.43963	0.327575	1.23537	-1.11604
																								23.4	1.26255	0.0422895	0.233133	-3.16322		4.9851	3.34404	0.342686	1.20718	-1.07094
																								23.5	1.36167	0.0452083	0.308711	-3.09648		5.0064	3.29603	0.312666	1.19272	-1.16262
																								23.6	1.25065	0.0564374	0.223666	-2.87462		5.0277	3.47038	0.281399	1.24426	-1.26798
																								23.7	1.34847	0.0531873	0.298971	-2.93393		5.049	4.2457	0.278784	1.44591	-1.27732
																								23.8	1.35948	0.0710712	0.3071	-2.64407		5.0703	5.25389	0.286484	1.65897	-1.25007
																								23.9	1.34389	0.0954662	0.295567	-2.34898		5.0916	6.13294	0.281752	1.81367	-1.26673
																								24	1.11627	0.0814034	0.109995	-2.50834		5.1129	6.54907	0.28996	1.87932	-1.23801
																								24.1	1.16411	0.0829959	0.15196	-2.48896		5.1343	6.49304	0.270551	1.87073	-1.30729
																								24.2	1.10801	0.086431	0.102567	-2.44841		5.1556	11.4602	0.265809	2.43888	-1.32498
																								24.3	1.02841	0.0839066	0.0280186	-2.47805		5.1769	6.41201	0.26536	1.85817	-1.32667
																								24.4	1.1407	0.0828994	0.131639	-2.49013		5.1982	6.15453	0.26705	1.81719	-1.32032
																								24.5	1.15416	0.0818781	0.143375	-2.50252		5.2195	5.27452	0.260247	1.66289	-1.34612
																								24.6	1.16122	0.0823293	0.149468	-2.49703		5.2408	4.9354	0.266236	1.59643	-1.32337
																								24.7	1.20322	0.0853944	0.185005	-2.46047		5.2621	4.83437	0.267089	1.57575	-1.32017
																								24.8	1.24299	0.081198	0.217516	-2.51086		5.2834	4.74909	0.266899	1.55795	-1.32088
																								24.9	1.18372	0.0787794	0.168663	-2.5411		5.3047	4.80915	0.252731	1.57052	-1.37543
																								25	1.16255	0.0800571	0.15062	-2.52502	Start of DC plot	5.326	4.99021	0.24726	1.60748	-1.39731
																								25.1	1.17761	0.0817353	0.163488	-2.50427		5.3473	5.24493	0.243339	1.65726	-1.4133
																								25.2	1.15711	0.0835267	0.145929	-2.48259		5.3686	5.4776	0.251084	1.70067	-1.38197
																								25.3	1.15046	0.0821309	0.140159	-2.49944		5.3899	5.46516	0.261989	1.69839	-1.33945
																								25.4	1.11067	0.083822	0.104968	-2.47906		5.4112	4.52289	0.260742	1.50915	-1.34422
																								25.5	1.10258	0.0856535	0.0976514	-2.45745		5.4325	4.09122	0.263819	1.40884	-1.33249
																								25.6	1.12118	0.0876394	0.114381	-2.43452		5.4538	3.7785	0.270792	1.32933	-1.3064
																								25.7	1.1175	0.0884331	0.111091	-2.42551		5.4751	3.56122	0.261603	1.2701	-1.34093
																								25.8	1.18778	0.0846206	0.172082	-2.46958		5.4964	4.01834	0.262029	1.39087	-1.3393
																								25.9	1.27581	0.071791	0.243578	-2.634		5.5177	4.19354	0.246766	1.43354	-1.39931
																								26	1.45939	0.078802	0.378018	-2.54082		5.539	4.25291	0.249924	1.4476	-1.3866
																								26.1	1.20861	0.0841239	0.189473	-2.47547		5.5603	3.89752	0.242667	1.36034	-1.41606
																								26.2	1.26705	0.0906587	0.236689	-2.40065		5.5816	4.06493	0.32319	1.4024	-1.12952
																								26.3	1.21036	0.0938286	0.190915	-2.36629		5.6029	4.37168	0.258391	1.47515	-1.35328
																								26.4	1.45906	0.0800954	0.377791	-2.52454		5.6242	4.83433	0.244209	1.57574	-1.40973
																								26.5	1.2698	0.0872379	0.23886	-2.43912		5.6455	5.24238	0.23524	1.65678	-1.44715
																								26.6	1.43166	0.107133	0.358832	-2.23368		5.6669	5.94958	0.255249	1.78332	-1.36551
																								26.7	1.44927	0.0975266	0.371061	-2.32763		5.6882	6.69801	0.272822	1.90181	-1.29894
																								26.8	1.51425	0.0928613	0.414922	-2.37665		5.7095	4.57132	0.25078	1.5198	-1.38318
																								26.9	1.48195	0.0968131	0.393362	-2.33497		5.7308	4.45246	0.255164	1.49346	-1.36585
																								27	1.30413	0.0950237	0.265537	-2.35363		5.7521	4.15095	0.264543	1.42334	-1.32975
																								27.1	1.23717	0.0973118	0.212823	-2.32984		5.7734	4.29556	0.25273	1.45758	-1.37543
																								27.2	1.19417	0.0883306	0.177452	-2.42667		5.7947	4.06416	0.245877	1.40221	-1.40292
																								27.3	1.15978	0.0908585	0.148233	-2.39845		5.816	3.82878	0.246338	1.34255	-1.40105
																								27.4	1.23309	0.0874202	0.209524	-2.43703		5.8373	3.56458	0.234335	1.27105	-1.451
																								27.5	1.32936	0.090376	0.284695	-2.40378		5.8586	3.74533	0.238332	1.32051	-1.43409
																								27.6	1.13126	0.0961096	0.123328	-2.34227		5.8799	3.43911	0.253341	1.23521	-1.37302
																								27.7	1.12706	0.0888745	0.119617	-2.42053		5.9012	3.02652	0.257634	1.10741	-1.35622
																								27.8	1.24365	0.089682	0.218051	-2.41148		5.9225	3.10446	0.263666	1.13284	-1.33307
																								27.9	1.17734	0.0933628	0.16326	-2.37126		5.9438	3.03799	0.259525	1.1112	-1.3489
																								28	1.26322	0.0875668	0.233664	-2.43535		5.9651	3.0908	0.264099	1.12843	-1.33143
																								28.1	1.24967	0.0905843	0.22288	-2.40147		5.9864	3.02265	0.265122	1.10613	-1.32757
																								28.2	1.17046	0.0906035	0.157398	-2.40126		6.0077	3.06845	0.255399	1.12117	-1.36493
																								28.3	1.11376	0.092279	0.107741	-2.38294		6.029	3.20682	0.267156	1.16528	-1.31992
																								28.4	1.16083	0.0960432	0.149137	-2.34296		6.0503	2.88635	0.244969	1.05999	-1.40663
																								28.5	1.14887	0.0980232	0.138775	-2.32255		6.0716	3.11952	0.256539	1.13768	-1.36047
																								28.6	1.1604	0.110591	0.148761	-2.20192		6.0929	3.31881	0.243502	1.19961	-1.41263
																								28.7	1.36552	0.100644	0.311535	-2.29616		6.1142	3.37071	0.238582	1.21512	-1.43304
																								28.8	1.25627	0.0957787	0.228149	-2.34572		6.1355	3.66568	0.236283	1.29901	-1.44273
																								28.9	1.26269	0.0985444	0.233245	-2.31725		6.1568	4.12688	0.232413	1.41752	-1.45924
																								29	1.22518	0.0961826	0.203091	-2.34151		6.1781	4.8579	0.241075	1.58061	-1.42265
																								29.1	1.43568	0.0966096	0.361636	-2.33708		6.1995	5.70125	0.255696	1.74069	-1.36377
																								29.2	1.24497	0.0880646	0.219115	-2.42968		6.2208	7.24652	0.282369	1.98052	-1.26454
																								29.3	1.39246	0.102227	0.331072	-2.28056		6.2421	7.85615	0.27581	2.0613	-1.28804
																								29.4	1.34949	0.091691	0.29973	-2.38933		6.2634	8.0009	0.27765	2.07955	-1.28139
																								29.5	1.52671	0.082675	0.423116	-2.49284		6.2847	8.09381	0.257856	2.0911	-1.35535
																								29.6	1.51143	0.0759016	0.413053	-2.57832		6.306	8.5344	0.260917	2.14411	-1.34355
																								29.7	1.34466	0.0768236	0.296143	-2.56624		6.3273	6.95563	0.247525	1.93955	-1.39624
																								29.8	1.49142	0.0855801	0.39973	-2.4583		6.3486	6.7955	0.250042	1.91626	-1.38613
																								29.9	1.62548	0.079295	0.485806	-2.53458		6.3699	6.37032	0.26782	1.85165	-1.31744
																								30	1.30045	0.0815754	0.262707	-2.50623		6.3912	5.86615	0.271985	1.7692	-1.30201
																								30.1	1.24147	0.0806359	0.216293	-2.51781		6.4125	5.75746	0.263416	1.7505	-1.33402
																								30.2	1.26787	0.0716952	0.237342	-2.63533		6.4338	5.4796	0.267811	1.70103	-1.31747
																								30.3	1.19813	0.0733279	0.180763	-2.61281		6.4551	5.37453	0.249809	1.68167	-1.38706
																								30.4	1.09531	0.0796838	0.0910406	-2.52969		6.4764	5.45305	0.25675	1.69617	-1.35965
																								30.5	1.1679	0.0794618	0.155205	-2.53248		6.4977	5.53136	0.243961	1.71043	-1.41075
																								30.6	1.19724	0.0781061	0.180023	-2.54969		6.519	5.50024	0.244059	1.70479	-1.41034
																								30.7	1.35771	0.0759685	0.305798	-2.57744		6.5403	5.60095	0.246136	1.72294	-1.40187
																								30.8	5.85496	0.0743472		-2.59901		6.5616	5.748	0.247347	1.74885	-1.39696
																								30.9	1.25256	0.0805631	0.225191	-2.51872		6.5829	6.3561	0.249218	1.84941	-1.38943
																								31	1.24393	0.0862407	0.218274	-2.45061		6.6042	6.80634	0.253891	1.91785	-1.37085
																								31.1	1.08808	0.0763679	0.0844155	-2.57219		6.6255	7.74971	0.25438	2.04766	-1.36892
																								31.2	1.17804	0.0753527	0.163854	-2.58558		6.6468	7.62611	0.244265	2.03158	-1.4095
																								31.3	1.27555	0.0837965	0.24338	-2.47936		6.6681	7.58434	0.225936	2.02609	-1.48751
																								31.4	1.34629	0.0857047	0.297354	-2.45685		6.6894	7.37907	0.23337	1.99865	-1.45513
																								31.5	1.27399	0.0894347	0.242154	-2.41425		6.7108	7.55653	0.252543	2.02241	-1.37617
																								31.6	1.33451	0.0910625	0.288561	-2.39621		6.7321	7.97429	0.283717	2.07622	-1.25978
																								31.7	1.42698	0.0849624	0.355563	-2.46555		6.7534	9.8803	0.367506	2.29054	-1.00102
																								31.8	1.36036	0.0800004	0.307748	-2.52572		6.7747	13.8038	0.451307	2.62494	-0.795607
																								31.9	1.37435	0.07753	0.317983	-2.55709		6.796	17.1187	0.550567	2.84017	-0.596806
																								32	1.35252	0.0723905	0.301967	-2.62568		6.8173	16.4901	0.470414	2.80276	-0.754143
																								32.1	1.39311	0.0785369	0.331539	-2.54419		6.8386	13.5547	0.407663	2.60674	-0.897314
																								32.2	1.49673	0.0853375	0.403281	-2.46114		6.8599	10.756	0.310453	2.37547	-1.16972
																								32.3	1.60802	0.0833994	0.475002	-2.48411		6.8812	6.45785	0.259366	1.8653	-1.34952
																								32.4	1.47146	0.0802334	0.386256	-2.52282		6.9025	4.71816	0.233444	1.55142	-1.45481
																								32.5	1.50166	0.0823668	0.406569	-2.49657		6.9238	4.16061	0.234897	1.42566	-1.44861
																								32.6	1.63031	0.0831755	0.488769	-2.4868		6.9451	4.06312	0.230704	1.40195	-1.46662
																								32.7	1.69784	0.0912635	0.529358	-2.394		6.9664	4.10288	0.220978	1.41169	-1.50969
																								32.8	1.43717	0.0879953	0.362679	-2.43047		6.9877	3.50444	0.208562	1.25403	-1.56752
																								32.9	1.30943	0.089783	0.269591	-2.41036		7.009	3.94966	0.230938	1.37363	-1.46561
																								33	1.29367	0.0794223	0.257487	-2.53298		7.0303	4.16905	0.233162	1.42769	-1.45602
																								33.1	1.23155	0.0807132	0.208272	-2.51685		7.0516	4.39346	0.228963	1.48012	-1.4742
																								33.2	1.24108	0.0801411	0.215981	-2.52397		7.0729	4.49153	0.220144	1.50219	-1.51347
																								33.3	1.13977	0.0776623	0.130823	-2.55539		7.0942	5.0198	0.2221	1.61339	-1.50463
																								33.4	1.18857	0.0813211	0.172748	-2.50935		7.1155	5.6599	0.257254	1.73341	-1.35769
																								33.5	1.1783	0.0785772	0.164071	-2.54367		7.1368	5.90056	0.277352	1.77505	-1.28247
																								33.6	1.23779	0.0757685	0.21333	-2.58007		7.1581	5.61722	0.263756	1.72584	-1.33273
																								33.7	1.26058	0.0738903	0.23157	-2.60517		7.1794	4.49184	0.231926	1.50226	-1.46134
																								33.8	1.31213	0.0750775	0.271651	-2.58923		7.2007	3.98405	0.231109	1.3823	-1.46487
																								33.9	1.01549	0.0504764	0.0153673	-2.98625		7.222	3.74243	0.235359	1.31974	-1.44664
																								34	1.30284	0.0703205	0.264546	-2.65469		7.2434	3.7432	0.222972	1.31994	-1.50071
																								34.1	1.2436	0.0790586	0.218014	-2.53757		7.2647	3.58881	0.230553	1.27782	-1.46728
																								34.2	1.21851	0.0767386	0.197633	-2.56735		7.286	3.41943	0.223051	1.22947	-1.50035
																								34.3	1.35464	0.0831863	0.303536	-2.48667		7.3073	3.47813	0.216893	1.24649	-1.52835
																								34.4	1.35765	0.077389	0.305753	-2.55891		7.3286	3.45427	0.22825	1.23961	-1.47732
																								34.5	1.33557	0.0828375	0.289359	-2.49087		7.3499	3.38132	0.232672	1.21827	-1.45812
																								34.6	1.34316	0.084599	0.295026	-2.46983		7.3712	3.23535	0.239887	1.17414	-1.42759
																								34.7	1.34349	0.0800861	0.295272	-2.52465		7.3925	3.67601	0.242859	1.30183	-1.41527
																								34.8	1.31655	0.0800351	0.275012	-2.52529		7.4138	3.09745	0.236779	1.13058	-1.44063
																								34.9	1.3722	0.0785072	0.316419	-2.54457		7.4351	3.24648	0.236488	1.17757	-1.44186
																								35	1.46794	0.0841258	0.383862	-2.47544		7.4564	3.40315	0.23159	1.2247	-1.46279
																								35.1	1.39072	0.0755584	0.329824	-2.58285		7.4777	3.19123	0.23894	1.16041	-1.43154
																								35.2	1.43044	0.0769523	0.35798	-2.56457		7.499	4.13691	0.245267	1.41995	-1.40541
																								35.3	1.35289	0.0799273	0.302243	-2.52664		7.5203	3.60446	0.235125	1.28217	-1.44764
																								35.4	1.42167	0.0840131	0.351829	-2.47678		7.5416	3.49424	0.246364	1.25112	-1.40095
																								35.5	1.55278	0.0823451	0.440047	-2.49684		7.5629	3.50122	0.238195	1.25311	-1.43466
																								35.6	1.45326	0.0788044	0.373807	-2.54079		7.5842	3.50843	0.233773	1.25517	-1.4534
																								35.7	1.45539	0.0811861	0.375274	-2.51101		7.6055	3.58963	0.236824	1.27805	-1.44044
																								35.8	1.3027	0.0741456	0.264439	-2.60172		7.6268	3.60353	0.22846	1.28192	-1.4764
																								35.9	1.20586	0.0790415	0.187195	-2.53778		7.6481	3.82238	0.230871	1.34087	-1.4659
																								36	1.22047	0.0757036	0.199237	-2.58093		7.6694	3.89979	0.245391	1.36092	-1.4049
																								36.1	1.23288	0.0748526	0.209351	-2.59223		7.6907	4.09949	0.252549	1.41086	-1.37615
																								36.2	7.75365	0.0868677		-2.44337		7.712	4.95571	0.263088	1.60054	-1.33527
																								36.3	1.2385	0.0829726	0.213902	-2.48924		7.7333	7.38006	0.252923	1.99878	-1.37467
																								36.4	1.21943	0.0859191	0.198382	-2.45435		7.7547	5.4443	0.242646	1.69457	-1.41615
																								36.5	1.1935	0.0833091	0.176888	-2.4852		7.776	5.05576	0.217645	1.62053	-1.52489
																								36.6	1.21142	0.0770486	0.191792	-2.56332		7.7973	5.21408	0.226583	1.65136	-1.48464
																								36.7	1.22287	0.0809925	0.201199	-2.5134		7.8186	4.78685	0.235291	1.56587	-1.44693
																								36.8	1.17664	0.0800506	0.162663	-2.5251		7.8399	4.8473	0.22375	1.57842	-1.49723
																								36.9	1.33003	0.0802784	0.2852	-2.52226		7.8612	4.17614	0.218541	1.42939	-1.52078
																								37	1.47632	0.0835064	0.389554	-2.48283		7.8825	4.29783	0.224533	1.45811	-1.49373
																								37.1	1.31967	0.0823326	0.277378	-2.49699		7.9038	4.41649	0.225468	1.48535	-1.48958
																								37.2	1.23025	0.0791426	0.207215	-2.5365		7.9251	4.64256	0.226367	1.53527	-1.4856
																								37.3	1.27534	0.074749	0.243212	-2.59362		7.9464	4.56275	0.218794	1.51793	-1.51962
																								37.4	1.30157	0.0768135	0.263573	-2.56637		7.9677	4.77666	0.218613	1.56374	-1.52045
																								37.5	1.37769	0.0655195	0.320406	-2.72541		7.989	4.78814	0.228849	1.56614	-1.47469
																								37.6	1.38476	0.0705251	0.325528	-2.65179		8.0103	4.77992	0.222879	1.56442	-1.50113
																								37.7	1.37272	0.073131	0.316791	-2.6155		8.0316	4.95897	0.220234	1.6012	-1.51306
																								37.8	1.28107	0.0666845	0.247699	-2.70778		8.0529	4.69466	0.22693	1.54643	-1.48311
																								37.9	1.25671	0.0802022	0.228498	-2.5232		8.0742	4.66896	0.251277	1.54094	-1.3812
																								38	1.2845	0.0814172	0.250366	-2.50817		8.0955	4.43047	0.23674	1.4885	-1.44079
																								38.1	1.35545	0.0809662	0.304134	-2.51372		8.1168	4.18352	0.241447	1.43115	-1.42111
																								38.2	1.29821	0.0780183	0.260987	-2.55081		8.1381	4.18372	0.231767	1.4312	-1.46202
																								38.3	1.21273	0.0773139	0.192878	-2.55988		8.1594	4.52561	0.227605	1.50975	-1.48014
																								38.4	1.35132	0.0782224	0.301083	-2.5482		8.1807	4.41901	0.232863	1.48592	-1.45731
																								38.5	1.33585	0.0683614	0.289569	-2.68295		8.202	4.56954	0.232944	1.51941	-1.45696
																								38.6	1.37156	0.0766874	0.315952	-2.56802		8.2233	4.33562	0.228647	1.46687	-1.47557
																								38.7	1.32278	0.0769711	0.279739	-2.56432		8.2446	4.66102	0.232814	1.53923	-1.45752
																								38.8	1.24451	0.0809423	0.218745	-2.51402		8.2659	4.63507	0.224711	1.53365	-1.49294
																								38.9	1.19946	0.0788312	0.181874	-2.54045		8.2873	5.14315	0.229828	1.63767	-1.47043
																								39	1.25448	0.0801092	0.226721	-2.52436		8.3086	5.08102	0.225458	1.62551	-1.48962
																								39.1	1.18766	0.0864472	0.171981	-2.44822		8.3299	4.98193	0.216326	1.60582	-1.53097
																								39.2	1.20984	0.0853903	0.190489	-2.46052		8.3512	5.34573	0.222659	1.6763	-1.50211
																								39.3	1.29133	0.0770305	0.25567	-2.56355		8.3725	6.20918	0.234807	1.82603	-1.44899
																								39.4	1.34056	0.08128	0.29309	-2.50986		8.3938	6.77319	0.251608	1.91297	-1.37988
																								39.5	1.24249	0.0786342	0.217115	-2.54295		8.4151	6.69008	0.252514	1.90063	-1.37629
																								39.6	1.27136	0.0819941	0.240086	-2.50111		8.4364	6.66013	0.246505	1.89614	-1.40037
																								39.7	1.44436	0.0833075	0.367667	-2.48522		8.4577	5.58464	0.23139	1.72002	-1.46365
																								39.8	1.28301	0.0914397	0.249211	-2.39208		8.479	4.81068	0.219452	1.57084	-1.51662
																								39.9	1.36673	0.0891261	0.312421	-2.4177		8.5003	4.52322	0.204835	1.50922	-1.58555
																								40	1.29929	0.0815512	0.26182	-2.50652		8.5216	4.70244	0.209583	1.54808	-1.56264
																								40.1	1.23764	0.0802345	0.213207	-2.5228		8.5429	7.0342	0.244531	1.95078	-1.40841
																								40.2	1.24777	0.0761898	0.221355	-2.57453		8.5642	8.44097	0.351298	2.1331	-1.04612
																								40.3	1.48414	0.0710799	0.394839	-2.64395		8.5855	11.0144	0.449465	2.3992	-0.799698
																								40.4	1.41871	0.0717653	0.34975	-2.63435		8.6068	11.8281	0.461545	2.47048	-0.773175
																								40.5	1.35204	0.0752557	0.301617	-2.58686		8.6281	11.888	0.38277	2.47553	-0.96032
																								40.6	1.5625	0.0691313	0.446289	-2.67175		8.6494	12.1006	0.323727	2.49325	-1.12785
																								40.7	1.65341	0.0717946	0.502839	-2.63395		8.6707	11.3555	0.292425	2.4297	-1.22955
																								40.8	1.47424	0.0772389	0.388145	-2.56085		8.692	9.95836	0.285897	2.29841	-1.25212
																								40.9	1.37952	0.0772361	0.321733	-2.56089		8.7133	9.22888	0.276497	2.22234	-1.28556
																								41	1.40392	0.0732325	0.33927	-2.61412		8.7346	7.64032	0.24087	2.03344	-1.4235
																								41.1	1.43936	0.0712492	0.364198	-2.64157		8.7559	6.737	0.234528	1.90762	-1.45018
																								41.2	1.47576	0.0667589	0.389171	-2.70667		8.7772	6.56777	0.220881	1.88218	-1.51013
																								41.3	1.44812	0.0674088	0.370264	-2.69698		8.7986	6.90519	0.215081	1.93227	-1.53674
																								41.4	1.47549	0.0738018	0.388987	-2.60637		8.8199	6.51692	0.208705	1.8744	-1.56683
																								41.5	1.3884	0.0731469	0.32815	-2.61529		8.8412	5.98387	0.214887	1.78907	-1.53764
																								41.6	1.3899	0.0753466	0.329231	-2.58566		8.8625	6.06801	0.215181	1.80303	-1.53628
																								41.7	1.35824	0.0772413	0.306187	-2.56082		8.8838	7.1076	0.265879	1.96117	-1.32471
																								41.8	1.28565	0.0762715	0.251265	-2.57346		8.9051	9.10146	0.338389	2.20844	-1.08356
																								41.9	1.24368	0.0775527	0.218075	-2.5568		8.9264	10.3071	0.352525	2.33283	-1.04263
																								42	1.29338	0.0782213	0.257256	-2.54821		8.9477	11.6266	0.407963	2.4533	-0.896578
																								42.1	1.36478	0.0756731	0.310995	-2.58133		8.969	10.5853	0.322121	2.35947	-1.13283
																								42.2	1.41218	0.0774667	0.345137	-2.55791		8.9903	8.18731	0.251354	2.10258	-1.38089
																								42.3	1.35583	0.0742571	0.304412	-2.60022		9.0116	6.81009	0.220193	1.91841	-1.51325
																								42.4	1.36296	0.0765457	0.309659	-2.56987		9.0329	5.40049	0.203906	1.68649	-1.5901
																								42.5	1.37105	0.0807143	0.315573	-2.51684		9.0542	5.8411	0.219822	1.76492	-1.51494
																								42.6	1.26861	0.0742411	0.237923	-2.60044		9.0755	5.30731	0.211611	1.66908	-1.553
																								42.7	1.32345	0.072633	0.280238	-2.62234		9.0968	5.65336	0.231154	1.73225	-1.46467
																								42.8	1.35688	0.0733649	0.30519	-2.61231		9.1181	5.39323	0.224281	1.68514	-1.49486
																								42.9	1.39519	0.0687332	0.333033	-2.67752		9.1394	4.83703	0.236649	1.5763	-1.44118
																								43	1.34596	0.0703945	0.297111	-2.65364		9.1607	4.09915	0.243892	1.41078	-1.41103
																								43.1	1.37696	0.0773809	0.319877	-2.55901		9.182	3.74755	0.247495	1.3211	-1.39637
																								43.2	1.44642	0.0756226	0.369089	-2.582		9.2033	3.26264	0.236192	1.18254	-1.44311
																								43.3	1.47758	0.0750397	0.390405	-2.58974		9.2246	3.34951	0.239902	1.20881	-1.42753
																								43.4	1.67149	0.0700105	0.513715	-2.65911		9.2459	3.508	0.229326	1.25505	-1.47261
																								43.5	1.62926	0.0702357	0.488123	-2.6559		9.2672	3.99072	0.22993	1.38397	-1.46998
																								43.6	1.50972	0.072458	0.411923	-2.62475		9.2885	4.23463	0.235422	1.4433	-1.44638
																								43.7	1.54066	0.0800613	0.432212	-2.52496		9.3098	4.19784	0.214233	1.43457	-1.54069
																								43.8	1.44155	0.0721718	0.365722	-2.62871		9.3312	4.25983	0.208154	1.44923	-1.56948
																								43.9	1.3945	0.0763185	0.332538	-2.57284		9.3525	4.05069	0.208303	1.39889	-1.56876
																								44	1.40294	0.0757075	0.33857	-2.58088		9.3738	3.13187	0.195381	1.14163	-1.6328
																								44.1	1.52928	0.0825967	0.424794	-2.49379		9.3951	2.8289	0.210179	1.03989	-1.5598
																								44.2	1.5134	0.0809055	0.414358	-2.51447		9.4164	2.6065	0.226282	0.958007	-1.48597
																								44.3	1.51016	0.0708118	0.412216	-2.64773		9.4377	3.10483	0.220018	1.13296	-1.51405
																								44.4	1.54438	0.0788302	0.434624	-2.54046		9.459	3.81731	0.225847	1.33955	-1.4879
																								44.5	1.57254	0.0752132	0.452695	-2.58743		9.4803	3.93523	0.223424	1.36997	-1.49868
																								44.6	1.57698	0.0786425	0.455514	-2.54284		9.5016	4.04137	0.221774	1.39658	-1.5061
																								44.7	1.4501	0.0740086	0.371632	-2.60357		9.5229	3.92881	0.217773	1.36834	-1.5243
																								44.8	1.51845	0.0790282	0.417692	-2.53795		9.5442	3.7933	0.209917	1.33324	-1.56104
																								44.9	1.43544	0.0785322	0.361471	-2.54425		9.5655	3.74208	0.222007	1.31964	-1.50505
																								45	1.44632	0.0735039	0.369023	-2.61042		9.5868	3.08723	0.215739	1.12727	-1.53368
																								45.1	1.44108	0.0748862	0.365396	-2.59179		9.6081	2.88826	0.218068	1.06065	-1.52295
																								45.2	1.45651	0.0706123	0.37604	-2.65055		9.6294	2.72832	0.215778	1.00369	-1.5335
																								45.3	1.52475	0.0806869	0.421833	-2.51718		9.6507	3.02942	0.212051	1.10837	-1.55093
																								45.4	1.48428	0.0819792	0.394931	-2.50129		9.672	3.35373	0.21483	1.21007	-1.53791
																								45.5	1.46984	0.0696999	0.385153	-2.66356		9.6933	3.38098	0.212889	1.21817	-1.54698
																								45.6	1.54404	0.065316	0.434405	-2.72852		9.7146	2.94176	0.202123	1.07901	-1.59888
																								45.7	1.62763	0.0629011	0.487125	-2.76619		9.7359	3.02598	0.198325	1.10724	-1.61785
																								45.8	1.70383	0.0595685	0.532877	-2.82063		9.7572	2.91736	0.198366	1.07068	-1.61764
																								45.9	1.73519	0.0690469	0.55112	-2.67297		9.7785	2.93455	0.188932	1.07655	-1.66637
																								46	1.56383	0.0644416	0.447135	-2.742		9.7998	2.80949	0.191349	1.033	-1.65366
																								46.1	1.43935	0.0697949	0.364188	-2.66219		9.8211	2.68449	0.186754	0.987492	-1.67796
																								46.2	1.4785	0.0748317	0.39103	-2.59251		9.8424	2.61964	0.180281	0.963038	-1.71324
																								46.3	1.38452	0.0687507	0.325356	-2.67727		9.8638	2.67048	0.188887	0.982258	-1.66661
																								46.4	1.36207	0.074563	0.309005	-2.59611		9.8851	2.65606	0.190136	0.976846	-1.66001
																								46.5	1.466	0.0736087	0.38254	-2.60899		9.9064	2.73618	0.199808	1.00656	-1.6104
																								46.6	1.54057	0.0761165	0.432153	-2.57549		9.9277	2.71071	0.192665	0.997211	-1.6468
																								46.7	1.47963	0.077653	0.391794	-2.55551		9.949	2.62452	0.215845	0.964898	-1.5332
																								46.8	1.43185	0.0768406	0.35897	-2.56602		9.9703	2.69524	0.195003	0.991487	-1.63474
																								46.9	1.51113	0.0750931	0.412857	-2.58903		9.9916	2.72947	0.2074	1.00411	-1.57311
																								47	1.61131	0.0814268	0.477045	-2.50805		10.0129	2.97608	0.208843	1.09061	-1.56617
																								47.1	1.54603	0.0751132	0.435691	-2.58876		10.0342	3.24301	0.23505	1.1765	-1.44796
																								47.2	1.58758	0.0764164	0.462211	-2.57156		10.0555	3.09007	0.191503	1.12819	-1.65285
																								47.3	1.67329	0.0789254	0.514791	-2.53925		10.0768	2.58002	0.18438	0.947796	-1.69076
																								47.4	1.4662	0.0752913	0.382672	-2.58639		10.0981	2.78981	0.189043	1.02597	-1.66578
																								47.5	1.44243	0.077322	0.366327	-2.55978		10.1194	2.59389	0.186839	0.953157	-1.67751
																								47.6	1.39514	0.0783433	0.332995	-2.54665		10.1407	2.91731	0.190571	1.07066	-1.65773
																								47.7	1.42215	0.0885618	0.352169	-2.42405		10.162	2.73383	0.193867	1.00571	-1.64058
																								47.8	1.3757	0.0810462	0.31896	-2.51274		10.1833	2.57986	0.182002	0.947735	-1.70374
																								47.9	1.40604	0.0764052	0.340779	-2.5717		10.2046	2.57657	0.181577	0.946458	-1.70607
																								48	1.40184	0.0790102	0.337788	-2.53818		10.2259	2.63433	0.192112	0.968629	-1.64968
																								48.1	1.49511	0.0888829	0.402198	-2.42044		10.2472	2.77765	0.205809	1.0216	-1.58081
																								48.2	1.58579	0.0640966	0.461085	-2.74736		10.2685	2.78306	0.204323	1.02355	-1.58806
																								48.3	1.61605	0.068229	0.479987	-2.68489		10.2898	2.93404	0.200647	1.07638	-1.60621
																								48.4	1.46912	0.0741956	0.384661	-2.60105		10.3111	2.87877	0.204364	1.05736	-1.58785
																								48.5	1.46495	0.0772832	0.381819	-2.56028		10.3324	2.78887	0.204199	1.02564	-1.58866
																								48.6	1.44608	0.082142	0.368853	-2.49931		10.3537	2.85875	0.205407	1.05038	-1.58276
																								48.7	1.42765	0.0846634	0.356027	-2.46907		10.3751	2.80165	0.202839	1.03021	-1.59534
																								48.8	1.25914	0.0798859	0.230425	-2.52716		10.3964	2.76672	0.200944	1.01766	-1.60473
																								48.9	1.36735	0.0765234	0.312873	-2.57016		10.4177	2.89182	0.207529	1.06189	-1.57248
																								49	1.38295	0.0755512	0.324217	-2.58294		10.439	2.82998	0.203781	1.04027	-1.59071
																								49.1	1.46347	0.076671	0.380812	-2.56823		10.4603	2.95236	0.216873	1.0826	-1.52844
																								49.2	1.49651	0.0744295	0.403137	-2.5979		10.4816	2.51313	0.223187	0.921528	-1.49975
																								49.3	1.68521	0.0634597	0.521888	-2.75735		10.5029	2.5512	0.220114	0.936565	-1.51361
																								49.4	1.57411	0.0815256	0.453693	-2.50684		10.5242	3.1405	0.217197	1.14438	-1.52695
																								49.5	1.48174	0.0745157	0.393215	-2.59675		10.5455	2.89441	0.217347	1.06278	-1.52626
																								49.6	1.71317	0.0777717	0.538348	-2.55398		10.5668	3.41181	0.212509	1.22724	-1.54877
																								49.7	1.53915	0.0727986	0.431231	-2.62006		10.5881	3.00676	0.198239	1.10086	-1.61828
																								49.8	1.42265	0.0656278	0.352521	-2.72376		10.6094	2.8436	0.207815	1.04507	-1.57111
																								49.9	1.32858	0.0762834	0.284109	-2.5733		10.6307	2.90093	0.227018	1.06503	-1.48272
																								50	1.31767	0.0806732	0.275869	-2.51735		10.652	3.04803	0.247674	1.11449	-1.39564
																								50.1	1.41399	0.0732597	0.346418	-2.61374		10.6733	3.1857	0.231975	1.15867	-1.46113
																								50.2	1.38612	0.0788388	0.326511	-2.54035		10.6946	3.10487	0.22199	1.13297	-1.50512
																								50.3	1.27348	0.0723336	0.241756	-2.62647		10.7159	3.26131	0.223408	1.18213	-1.49876
																								50.4	1.36433	0.0793395	0.310663	-2.53402		10.7372	3.7194	0.226647	1.31356	-1.48436
																								50.5	1.28226	0.0751259	0.248622	-2.58859		10.7585	3.24518	0.219728	1.17717	-1.51537
																								50.6	1.29409	0.072323	0.257805	-2.62661		10.7798	3.18997	0.215975	1.16001	-1.53259
																								50.7	1.30588	0.0728285	0.266878	-2.61965		10.8011	3.14836	0.206586	1.14688	-1.57704
																								50.8	1.31471	0.0756469	0.273615	-2.58168		10.8224	2.86035	0.213249	1.05094	-1.5453
																								50.9	1.29728	0.0740466	0.260267	-2.60306		10.8437	2.93721	0.222894	1.07746	-1.50106
																								51	1.30733	0.0767595	0.267986	-2.56708		10.865	3.24213	0.219668	1.17623	-1.51564
																								51.1	1.18911	0.0647146	0.173208	-2.73777		10.8863	3.51867	0.21634	1.25808	-1.5309
																								51.2	1.34358	0.0634947	0.295337	-2.7568		10.9077	3.81655	0.215417	1.33935	-1.53518
																								51.3	1.31965	0.075234	0.277369	-2.58715		10.929	3.68417	0.211268	1.30405	-1.55463
																								51.4	1.27049	0.0812981	0.239401	-2.50963		10.9503	4.00575	0.241709	1.38773	-1.42002
																								51.5	1.28347	0.0800296	0.24957	-2.52536		10.9716	3.99512	0.245139	1.38507	-1.40593
																								51.6	1.30127	0.0732431	0.263344	-2.61397		10.9929	3.86084	0.253205	1.35089	-1.37356
																								51.7	1.34868	0.0639899	0.299128	-2.74903		11.0142	3.46626	0.252219	1.24308	-1.37746
																								51.8	1.2737	0.0904962	0.24193	-2.40245		11.0355	3.46688	0.244385	1.24326	-1.40901
																								51.9	1.41973	0.0936722	0.350469	-2.36795		11.0568	3.32419	0.259853	1.20123	-1.34764
																								52	1.4398	0.0827752	0.364507	-2.49163		11.0781	3.51268	0.246742	1.25638	-1.39941
																								52.1	1.44617	0.090196	0.368916	-2.40577		11.0994	3.83708	0.246837	1.34471	-1.39903
																								52.2	1.33987	0.0869786	0.292575	-2.44209		11.1207	4.16135	0.247908	1.42584	-1.3947
																								52.3	1.52246	0.0851473	0.420328	-2.46337		11.142	4.13203	0.250113	1.41877	-1.38584
																								52.4	1.53772	0.0801496	0.4303	-2.52386		11.1633	4.48103	0.287841	1.49985	-1.24535
																								52.5	1.41997	0.0744475	0.350633	-2.59766		11.1846	4.57107	0.233733	1.51975	-1.45358
																								52.6	1.26038	0.0709446	0.231412	-2.64586		11.2059	4.58194	0.244277	1.52212	-1.40945
																								52.7	1.29727	0.067544	0.260261	-2.69498		11.2272	4.9269	0.244599	1.59471	-1.40814
																								52.8	1.42828	0.0615674	0.35647	-2.78762		11.2485	5.68617	0.271269	1.73804	-1.30465
																								52.9	1.39103	0.0590811	0.330046	-2.82884		11.2698	6.30348	0.270891	1.8411	-1.30604
																								53	1.56304	0.0693165	0.446632	-2.66907		11.2911	6.64044	0.27392	1.89318	-1.29492
																								53.1	1.3831	0.0765609	0.324325	-2.56967		11.3124	6.48525	0.271533	1.86953	-1.30367
																								53.2	1.24403	0.0780274	0.218358	-2.5507		11.3337	6.32784	0.266745	1.84496	-1.32146
																								53.3	1.2237	0.0748297	0.201882	-2.59254		11.355	6.28324	0.274181	1.83789	-1.29397
																								53.4	1.30858	0.0812525	0.268946	-2.51019		11.3763	5.82254	0.268659	1.76174	-1.31431
																								53.5	1.21822	0.0808501	0.197393	-2.51516		11.3976	5.06749	0.25844	1.62284	-1.35309
																								53.6	1.27633	0.0786383	0.243989	-2.5429		11.419	4.90234	0.271799	1.58971	-1.30269
																								53.7	1.31722	0.0713619	0.275527	-2.63999		11.4403	4.92341	0.266887	1.594	-1.32093
																								53.8	1.35704	0.0691266	0.305305	-2.67182		11.4615	4.69645	0.26358	1.54681	-1.3334
																								53.9	1.31643	0.0727821	0.274927	-2.62028		11.4828	4.3865	0.259996	1.47853	-1.34709
																								54	1.25436	0.0766387	0.226629	-2.56865		11.5041	4.28533	0.270409	1.4552	-1.30782
																								54.1	1.22838	0.0803743	0.205697	-2.52106		11.5254	5.81467	0.273635	1.76038	-1.29596
																								54.2	1.29567	0.075116	0.259025	-2.58872		11.5467	4.42785	0.284469	1.48791	-1.25713
																								54.3	1.23324	0.0749061	0.209649	-2.59152		11.568	3.70951	0.26929	1.3109	-1.31197
																								54.4	1.25952	0.0763301	0.230729	-2.57269		11.5893	3.30439	0.246889	1.19525	-1.39882
																								54.5	1.25754	0.0774195	0.229158	-2.55852		11.6106	3.43952	0.261448	1.23533	-1.34152
																								54.6	1.33263	0.0669292	0.287155	-2.70412		11.6319	3.29607	0.262233	1.19273	-1.33852
																								54.7	1.29395	0.0818523	0.257696	-2.50284		11.6532	3.01236	0.258865	1.10273	-1.35145
																								54.8	1.23633	0.0706612	0.212144	-2.64986		11.6745	3.0308	0.252109	1.10883	-1.37789
																								54.9	1.28467	0.073012	0.250502	-2.61713		11.6958	2.96079	0.260634	1.08546	-1.34464
																								55	1.27404	0.0822197	0.242195	-2.49836		11.7171	3.20219	0.27443	1.16383	-1.29306
																								55.1	1.2239	0.0822545	0.202044	-2.49794		11.7384	3.51518	0.28108	1.25709	-1.26911
																								55.2	1.29098	0.0730031	0.255402	-2.61725		11.7597	3.86797	0.285741	1.35273	-1.25267
																								55.3	1.26419	0.0829539	0.234434	-2.48947		11.781	5.3685	0.27827	1.68055	-1.27916
																								55.4	1.24892	0.0749251	0.222282	-2.59127		11.8023	4.80181	0.252707	1.56899	-1.37552
																								55.5	1.22321	0.07827	0.201478	-2.54759		11.8236	4.75752	0.25345	1.55973	-1.37259
																								55.6	1.29733	0.0823559	0.260309	-2.49671		11.8449	4.64176	0.240959	1.53509	-1.42313
																								55.7	1.25146	0.0801831	0.224312	-2.52344		11.8662	4.72844	0.254352	1.5536	-1.36904
																								55.8	1.2912	0.0806735	0.255575	-2.51735		11.8875	4.46675	0.318396	1.49666	-1.14446
																								55.9	1.2685	0.0733281	0.237831	-2.61281		11.9088	4.33702	0.251614	1.46719	-1.37986
																								56	1.3769	0.0612184	0.319834	-2.79331		11.9301	4.44727	0.257984	1.49229	-1.35486
																								56.1	1.38152	0.080574	0.323188	-2.51858		11.9515	5.1835	0.262178	1.64548	-1.33873
																								56.2	1.16873	0.0814264	0.155921	-2.50806		11.9728	4.37481	0.252776	1.47586	-1.37525
																								56.3	1.16282	0.0820668	0.150846	-2.50022		11.9941	4.0639	0.244291	1.40214	-1.40939
																								56.4	1.21549	0.0811109	0.195145	-2.51194		12.0154	3.63477	0.246637	1.29055	-1.39984
																								56.5	1.21168	0.0764798	0.192008	-2.57073		12.0367	3.37297	0.231533	1.21579	-1.46303
																								56.6	1.22005	0.0724592	0.198893	-2.62473		12.058	3.05156	0.235934	1.11565	-1.4442
																								56.7	1.28921	0.0677088	0.254028	-2.69254		12.0793	3.55021	0.236895	1.26701	-1.44014
																								56.8	1.28429	0.0731956	0.250204	-2.61462		12.1006	3.84446	0.245241	1.34663	-1.40551
																								56.9	1.17058	0.0717699	0.157502	-2.63429		12.1219	4.55029	0.241678	1.51519	-1.42015
																								57	1.17548	0.0674579	0.161677	-2.69625		12.1432	4.17316	0.244219	1.42867	-1.40969
																								57.1	1.3437	0.0600536	0.29543	-2.81252		12.1645	4.02881	0.233886	1.39347	-1.45292
																								57.2	1.34374	0.0539454	0.295455	-2.91978		12.1858	4.40553	0.262543	1.48286	-1.33734
																								57.3	1.45016	0.0589747	0.371672	-2.83065		12.2071	4.64121	0.248956	1.53497	-1.39048
																								57.4	1.20119	0.0709715	0.18331	-2.64548		12.2284	5.02788	0.246095	1.615	-1.40204
																								57.5	1.28096	0.076656	0.247611	-2.56843		12.2497	5.49677	0.263441	1.70416	-1.33392
																								57.6	1.238	0.0693357	0.2135	-2.6688		12.271	5.2335	0.256428	1.65508	-1.36091
																								57.7	1.26865	0.0681977	0.237951	-2.68534		12.2923	5.03121	0.248021	1.61566	-1.39424
																								57.8	1.29081	0.0779858	0.255272	-2.55123		12.3136	4.97559	0.232016	1.60454	-1.46095
																								57.9	1.24451	0.0783812	0.218746	-2.54617		12.3349	4.86401	0.225867	1.58186	-1.48781
																								58	1.22817	0.0788882	0.205524	-2.53972		12.3562	4.58715	0.223668	1.52326	-1.49759
																								58.1	1.22063	0.0827339	0.19937	-2.49213		12.3775	4.67445	0.222318	1.54211	-1.50365
																								58.2	1.29373	0.0766166	0.257529	-2.56894		12.3988	5.15933	0.225884	1.64081	-1.48773
																								58.3	1.29079	0.0619432	0.255252	-2.78154		12.4201	4.45572	0.230745	1.49419	-1.46644
																								58.4	1.33983	0.0670436	0.292546	-2.70241		12.4414	4.00612	0.241489	1.38782	-1.42093
																								58.5	1.2754	0.0820563	0.243258	-2.50035		12.4627	3.87447	0.251427	1.35441	-1.3806
																								58.6	1.2597	0.0732771	0.230871	-2.61351		12.4841	3.21597	0.251638	1.16813	-1.37977
																								58.7	1.22726	0.0780412	0.204783	-2.55052		12.5054	2.98144	0.25247	1.09241	-1.37646
																								58.8	1.31733	0.0804975	0.275605	-2.51953		12.5267	3.06557	0.267859	1.12023	-1.3173
																								58.9	1.30722	0.0758417	0.267905	-2.57911		12.548	3.47816	0.24923	1.2465	-1.38938
																								59	1.28596	0.0776929	0.251507	-2.55499		12.5693	4.49205	0.244435	1.50231	-1.40881
																								59.1	1.26832	0.0702142	0.237692	-2.6562		12.5906	3.91961	0.254464	1.36599	-1.3686
																								59.2	1.37854	0.0685917	0.321028	-2.67958		12.6119	3.82601	0.260612	1.34182	-1.34472
																								59.3	1.30503	0.073955	0.266226	-2.6043		12.6332	3.63988	0.269847	1.29195	-1.3099
																								59.4	1.3386	0.0727149	0.291625	-2.62121		12.6545	3.5491	0.270452	1.26669	-1.30766
																								59.5	1.30105	0.0739032	0.263172	-2.605		12.6758	3.7691	0.28136	1.32684	-1.26812
																								59.6	1.13719	0.0761105	0.128558	-2.57557		12.6971	3.88194	0.275249	1.35634	-1.29008
																								59.7	1.21445	0.0728723	0.194291	-2.61905		12.7184	4.42344	0.317361	1.48692	-1.14771
																								59.8	1.23126	0.070546	0.208036	-2.65149		12.7397	7.10438	0.336875	1.96071	-1.08804
																								59.9	1.22892	0.0733398	0.206133	-2.61265		12.761	5.31677	0.293266	1.67087	-1.22667
																								60	1.17705	0.0772385	0.163015	-2.56086		12.7823	6.59962	0.305438	1.88701	-1.18601
																								60.1	1.19298	0.0787305	0.176455	-2.54172		12.8036	4.1411	0.256214	1.42096	-1.36174
																								60.2	1.13893	0.0792974	0.130094	-2.53455		12.8249	3.91222	0.24235	1.3641	-1.41737
																								60.3	1.22711	0.0791604	0.204664	-2.53628		12.8462	3.87024	0.238689	1.35332	-1.43259
																								60.4	1.24597	0.0683885	0.219913	-2.68255		12.8675	4.40419	0.252863	1.48256	-1.37491
																								60.5	1.35502	0.0612101	0.303817	-2.79344		12.8888	3.87297	0.252667	1.35402	-1.37568
																								60.6	1.33551	0.0637356	0.289312	-2.75301		12.9101	3.57744	0.269707	1.27465	-1.31042
																								60.7	1.29359	0.0693989	0.25742	-2.66788		12.9314	3.54654	0.272523	1.26597	-1.30003
																								60.8	1.25975	0.0751961	0.230911	-2.58766		12.9527	3.86653	0.265175	1.35236	-1.32737
																								60.9	1.26832	0.0706064	0.237694	-2.65063		12.974	4.28313	0.270677	1.45468	-1.30683
																								61	1.46303	0.0781143	0.380509	-2.54958		12.9954	4.65659	0.267625	1.53828	-1.31817
																								61.1	1.32006	0.0726288	0.277675	-2.62239		13.0167	5.25869	0.264789	1.65988	-1.32882
																								61.2	1.29024	0.0675122	0.254827	-2.69545		13.038	4.27002	0.270009	1.45162	-1.3093
																								61.3	1.24641	0.0704281	0.220271	-2.65316		13.0593	3.87799	0.253046	1.35532	-1.37418
																								61.4	1.30709	0.0828472	0.267803	-2.49076		13.0806	3.72846	0.248208	1.31599	-1.39349
																								61.5	1.28711	0.0775498	0.252402	-2.55683		13.1019	3.80403	0.240773	1.33606	-1.4239
																								61.6	1.29762	0.0778746	0.26053	-2.55266		13.1232	4.3112	0.243639	1.46122	-1.41207
																								61.7	1.3763	0.0777994	0.319396	-2.55362		13.1445	4.53019	0.243765	1.51076	-1.41155
																								61.8	1.5089	0.0805523	0.411381	-2.51885		13.1658	5.02827	0.240866	1.61508	-1.42351
																								61.9	1.33276	0.0726716	0.287255	-2.6218		13.1871	5.11715	0.249814	1.6326	-1.38704
																								62	1.31482	0.069926	0.273698	-2.66032		13.2084	5.65862	0.24724	1.73318	-1.3974
																								62.1	1.40265	0.0727833	0.33836	-2.62027		13.2297	7.43354	0.308118	2.006	-1.17727
																								62.2	1.36031	0.0799292	0.307712	-2.52661		13.251	9.65696	0.274488	2.26768	-1.29285
																								62.3	1.29105	0.0844334	0.255453	-2.47179		13.2723	7.28619	0.281782	1.98598	-1.26662
																								62.4	1.20075	0.0832526	0.182948	-2.48588		13.2936	6.13817	0.2622	1.81453	-1.33865
																								62.5	1.24258	0.0786325	0.217192	-2.54297		13.3149	6.37795	0.250553	1.85285	-1.38408
																								62.6	1.24929	0.0769699	0.222576	-2.56434		13.3362	5.88324	0.251416	1.77211	-1.38064
																								62.7	1.19347	0.075708	0.176868	-2.58087		13.3575	5.72822	0.265318	1.74541	-1.32683
																								62.8	1.21112	0.0764486	0.191547	-2.57114		13.3788	5.39754	0.260103	1.68594	-1.34668
																								62.9	1.3388	0.0730782	0.291775	-2.61622		13.4001	5.24964	0.308489	1.65816	-1.17607
																								63	1.27541	0.0651702	0.243269	-2.73075		13.4214	5.42177	0.271159	1.69042	-1.30505
																								63.1	1.39182	0.0689534	0.330612	-2.67432		13.4427	5.15944	0.275144	1.64083	-1.29046
																								63.2	1.32179	0.0670172	0.27899	-2.70281		13.464	5.18466	0.274524	1.6457	-1.29272
																								63.3	1.20206	0.0770943	0.184039	-2.56273		13.4853	5.37315	0.278005	1.68141	-1.28012
																								63.4	1.31873	0.0667488	0.276671	-2.70682		13.5066	5.35073	0.276464	1.67723	-1.28568
																								63.5	1.2224	0.0667764	0.200817	-2.70641		13.528	5.38068	0.260104	1.68281	-1.34667
																								63.6	1.30834	0.0697285	0.268759	-2.66315		13.5493	5.47266	0.282759	1.69976	-1.26316
																								63.7	1.26452	0.0758155	0.234696	-2.57945		13.5706	5.64842	0.291106	1.73138	-1.23407
																								63.8	1.30123	0.0807721	0.263307	-2.51612		13.5919	4.76731	0.261928	1.56178	-1.33969
																								63.9	1.45066	0.0865212	0.372022	-2.44737		13.6132	4.50732	0.250298	1.5057	-1.3851
																								64	1.27468	0.0865126	0.242697	-2.44747		13.6345	4.36851	0.245811	1.47442	-1.40319
																								64.1	1.22452	0.0839422	0.202545	-2.47763		13.6558	4.42184	0.270893	1.48656	-1.30603
																								64.2	1.36628	0.0780872	0.312089	-2.54993		13.6771	4.44752	0.262689	1.49235	-1.33679
																								64.3	1.35144	0.0797212	0.30117	-2.52922		13.6984	4.72119	0.272598	1.55206	-1.29976
																								64.4	1.42211	0.0745658	0.35214	-2.59607		13.7197	4.24033	0.27297	1.44464	-1.29839
																								64.5	1.58348	0.0798003	0.459625	-2.52823		13.741	4.3689	0.278612	1.47451	-1.27794
																								64.6	1.58718	0.0813037	0.461961	-2.50956		13.7623	4.0669	0.27914	1.40288	-1.27604
																								64.7	1.40525	0.076327	0.340218	-2.57273		13.7836	4.05563	0.253888	1.40011	-1.37086
																								64.8	1.34441	0.0765194	0.295954	-2.57021		13.8049	4.16186	0.247064	1.42596	-1.39811
																								64.9	1.35044	0.0769958	0.300431	-2.564		13.8262	4.85966	0.257426	1.58097	-1.35702
																								65	1.37213	0.0699028	0.316361	-2.66065		13.8475	4.74748	0.240924	1.55761	-1.42328
																								65.1	1.44236	0.0854698	0.366277	-2.45959		13.8688	5.38525	0.239931	1.68366	-1.4274
																								65.2	1.47817	0.0810504	0.390808	-2.51268		13.8901	4.63137	0.261113	1.53285	-1.3428
																								65.3	1.4923	0.0823416	0.400321	-2.49688		13.9114	4.86837	0.245563	1.58276	-1.4042
																								65.4	1.37558	0.0806638	0.318873	-2.51747		13.9327	4.63023	0.231403	1.53261	-1.46359
																								65.5	1.40754	0.0767742	0.341844	-2.56689		13.954	5.19809	0.250435	1.64829	-1.38456
																								65.6	1.31244	0.0752408	0.271885	-2.58706		13.9753	5.30669	0.268193	1.66897	-1.31605
																								65.7	1.40683	0.0690566	0.341339	-2.67283		13.9966	5.3074	0.241066	1.6691	-1.42269
																								65.8	1.43296	0.0782979	0.359745	-2.54724		14.0179	5.18834	0.256626	1.64641	-1.36014
																								65.9	1.5022	0.0811126	0.406928	-2.51192		14.0393	5.39282	0.253503	1.68507	-1.37238
																								66	1.50905	0.0698465	0.411484	-2.66145		14.0606	5.46828	0.258954	1.69896	-1.35111
																								66.1	1.47979	0.0720638	0.3919	-2.6302		14.0819	5.60648	0.255683	1.72392	-1.36382
																								66.2	1.41831	0.0763911	0.349463	-2.57189		14.1032	5.51024	0.242053	1.70661	-1.4186
																								66.3	1.40604	0.0763342	0.340775	-2.57263		14.1245	5.91749	0.240522	1.77791	-1.42494
																								66.4	1.35928	0.0764187	0.306955	-2.57153		14.1458	4.34085	0.236323	1.46807	-1.44256
																								66.5	1.22992	0.0816563	0.206946	-2.50524		14.1671	3.63155	0.233879	1.28966	-1.45295
																								66.6	1.30571	0.0755479	0.266749	-2.58299		14.1884	3.55088	0.247828	1.2672	-1.39502
																								66.7	1.30493	0.0675384	0.26615	-2.69506		14.2097	3.93074	0.248346	1.36883	-1.39293
																								66.8	1.29735	0.0673238	0.260325	-2.69824		14.231	5.24994	0.284226	1.65822	-1.25799
																								66.9	1.38399	0.0582113	0.32497	-2.84368		14.2523	4.83647	0.239184	1.57619	-1.43052
																								67	1.39984	0.0700458	0.336358	-2.65861		14.2736	37.3705	0.236132
																								67.1	1.67214	0.0712125	0.514106	-2.64209		14.2949	3.63116	0.225275	1.28955	-1.49043
																								67.2	1.61313	0.0708079	0.478175	-2.64779		14.3162	3.23666	0.240521	1.17454	-1.42495
																								67.3	1.53723	0.0699425	0.429983	-2.66008		14.3375	3.35623	0.22278	1.21082	-1.50157
																								67.4	1.70497	0.0711687	0.533546	-2.6427		14.3588	3.09317	0.22108	1.1292	-1.50923
																								67.5	1.42278	0.0866433	0.352613	-2.44596		14.3801	3.14893	0.22564	1.14706	-1.48881
																								67.6	1.33423	0.0727677	0.288354	-2.62048		14.4014	3.47285	0.244237	1.24498	-1.40962
																								67.7	1.35227	0.068764	0.301785	-2.67707		14.4227	3.2343	0.237857	1.17381	-1.43609
																								67.8	1.37325	0.0747574	0.317179	-2.59351		14.444	3.25523	0.222568	1.18026	-1.50252
																								67.9	1.39961	0.0812928	0.336194	-2.5097		14.4653	2.90922	0.226105	1.06789	-1.48676
																								68	1.46391	0.0814028	0.381112	-2.50835		14.4866	2.95407	0.230166	1.08318	-1.46895
																								68.1	1.47348	0.0815154	0.38763	-2.50696		14.5079	2.99653	0.233217	1.09745	-1.45579
																								68.2	1.41689	0.0776469	0.348466	-2.55558		14.5292	5.15389	0.261252	1.63975	-1.34227
																								68.3	1.51197	0.0721781	0.413415	-2.62862		14.5505	4.52472	0.225648	1.50956	-1.48878
																								68.4	1.47925	0.0799297	0.391533	-2.52661		14.5719	3.84759	0.226662	1.34745	-1.4843
																								68.5	1.61722	0.0852974	0.480709	-2.46161		14.5932	4.16689	0.250973	1.42717	-1.38241
																								68.6	1.6298	0.0808748	0.488459	-2.51485		14.6145	4.27723	0.224631	1.45331	-1.49329
																								68.7	1.58652	0.0818789	0.461542	-2.50251		14.6358	4.23606	0.223141	1.44363	-1.49995
																								68.8	1.56317	0.0795314	0.446714	-2.5316		14.6571	4.47255	0.227743	1.49796	-1.47954
																								68.9	1.5969	0.0851303	0.468061	-2.46357		14.6784	4.12604	0.22558	1.41732	-1.48908
																								69	1.50498	0.0858086	0.408781	-2.45564		14.6997	3.77599	0.233114	1.32866	-1.45623
																								69.1	1.41244	0.0865394	0.345316	-2.44716		14.721	3.5155	0.245524	1.25718	-1.40436
																								69.2	1.41653	0.0772847	0.348207	-2.56026		14.7423	3.25226	0.255095	1.17935	-1.36612
																								69.3	1.52912	0.0743389	0.424695	-2.59912		14.7636	3.47293	0.256347	1.245	-1.36122
																								69.4	1.75037	0.0766878	0.559829	-2.56801		14.7849	3.0983	0.218974	1.13085	-1.5188
																								69.5	1.53092	0.0712362	0.425872	-2.64175		14.8062	4.07971	0.241948	1.40603	-1.41903
																								69.6	1.55476	0.0840913	0.441324	-2.47585		14.8275	4.129	0.224551	1.41803	-1.49365
																								69.7	1.59346	0.0830783	0.465908	-2.48797		14.8488	4.89732	0.224291	1.58869	-1.49481
																								69.8	1.5729	0.0757394	0.452919	-2.58046		14.8701	4.83183	0.237688	1.57522	-1.4368
																								69.9	1.56531	0.0715802	0.448087	-2.63694		14.8914	4.99131	0.243588	1.6077	-1.41228
																								70	1.57824	0.0691553	0.456311	-2.6714		14.9127	4.84415	0.243034	1.57777	-1.41455
																								70.1	1.49537	0.0618302	0.402373	-2.78336		14.934	4.48038	0.237953	1.49971	-1.43568
																								70.2	1.47286	0.0604932	0.387209	-2.80522		14.9553	4.7569	0.238694	1.5596	-1.43257
																								70.3	1.48066	0.0585805	0.39249	-2.83735		14.9766	4.29808	0.229716	1.45817	-1.47091
																								70.4	1.56414	0.0591754	0.447338	-2.82725		14.9979	4.18879	0.219164	1.43241	-1.51793
																								70.5	1.45595	0.057211	0.375659	-2.86101		15.0192	4.38175	0.227563	1.47745	-1.48033
																								70.6	1.47479	0.0569734	0.388513	-2.86517		15.0405	4.23813	0.224216	1.44412	-1.49515
																								70.7	1.60471	0.061755	0.472942	-2.78458		15.0618	4.1152	0.22472	1.41469	-1.4929
																								70.8	1.65322	0.0701239	0.502725	-2.65749		15.0831	4.02094	0.226745	1.39152	-1.48393
																								70.9	1.67388	0.0700789	0.515147	-2.65813		15.1045	3.86809	0.239962	1.35276	-1.42727
																								71	1.79292	0.0766907	0.583845	-2.56797		15.1258	3.85696	0.237553	1.34988	-1.43736
																								71.1	1.59829	0.0657616	0.468936	-2.72172		15.1471	3.94392	0.257279	1.37218	-1.3576
																								71.2	1.69151	0.061437	0.525619	-2.78974		15.1684	3.78742	0.270705	1.33169	-1.30672
																								71.3	1.53302	0.0585761	0.42724	-2.83743		15.1897	3.80162	0.252365	1.33543	-1.37688
																								71.4	2.43074	0.0542825	0.888197	-2.91355		15.211	3.65097	0.247264	1.29499	-1.3973
																								71.5	1.82107	0.0585716	0.599424	-2.8375		15.2323	3.74841	0.240962	1.32133	-1.42311
																								71.6	1.64478	0.0634036	0.497608	-2.75824		15.2536	3.91548	0.229609	1.36494	-1.47138
																								71.7	1.40588	0.0688083	0.340663	-2.67643		15.2749	4.29152	0.227687	1.45664	-1.47978
																								71.8	1.40209	0.0707952	0.337967	-2.64796		15.2962	4.84233	0.223604	1.5774	-1.49788
																								71.9	1.46754	0.0762171	0.383585	-2.57417		15.3175	5.18837	0.229127	1.64642	-1.47348
																								72	1.3734	0.0798471	0.31729	-2.52764		15.3388	5.02505	0.234505	1.61443	-1.45028
																								72.1	1.39287	0.0823819	0.331366	-2.49639		15.3601	5.48387	0.238422	1.70181	-1.43371
																								72.2	1.42772	0.0786708	0.356081	-2.54248		15.3814	5.26271	0.236978	1.66065	-1.43979
																								72.3	1.45426	0.0705967	0.374496	-2.65077		15.4027	5.75495	0.242186	1.75006	-1.41805
																								72.4	1.48584	0.0644243	0.395981	-2.74227		15.424	5.10318	0.246541	1.62986	-1.40023
																								72.5	1.55715	0.0708373	0.442859	-2.64737		15.4453	5.40047	0.250089	1.68649	-1.38594
																								72.6	1.39793	0.0773517	0.334989	-2.55939		15.4666	5.02655	0.247249	1.61473	-1.39736
																								72.7	1.52512	0.0725567	0.422071	-2.62339		15.4879	5.32259	0.242179	1.67196	-1.41808
																								72.8	1.51868	0.0541691	0.41784	-2.91564		15.5092	5.25822	0.236674	1.65979	-1.44107
																								72.9	1.59028	0.0558004	0.463911	-2.88597		15.5305	5.54117	0.235951	1.71221	-1.44413
																								73	1.51296	0.0590766	0.414069	-2.82892		15.5518	5.68412	0.235489	1.73768	-1.44609
																								73.1	1.53809	0.0580707	0.430543	-2.84609		15.5731	5.51637	0.222214	1.70772	-1.50412
																								73.2	1.69284	0.0614706	0.526408	-2.7892		15.5944	5.11558	0.221416	1.63229	-1.50771
																								73.3	1.83921	0.0811923	0.609335	-2.51094		15.6158	5.22466	0.229176	1.65339	-1.47326
																								73.4	1.82605	0.0755002	0.602154	-2.58362		15.6371	5.19288	0.227831	1.64729	-1.47915
																								73.5	1.37915	0.0683361	0.321467	-2.68332		15.6584	5.44574	0.234452	1.69483	-1.45051
																								73.6	1.3593	0.0665679	0.306966	-2.70953		15.6797	6.50831	0.270269	1.87308	-1.30834
																								73.7	1.35684	0.0655515	0.305156	-2.72492		15.701	6.90094	0.275452	1.93166	-1.28934
																								73.8	1.41331	0.0678412	0.345932	-2.69059		15.7223	8.16523	0.303077	2.09989	-1.19377
																								73.9	1.29449	0.0745648	0.258117	-2.59609		15.7436	7.68849	0.283292	2.03972	-1.26128
																								74	1.2299	0.0771702	0.206936	-2.56174		15.7649	6.44358	0.256093	1.86308	-1.36221
																								74.1	1.2201	0.0762881	0.198934	-2.57324		15.7862	5.82606	0.242756	1.76234	-1.4157
																								74.2	1.31747	0.0711916	0.275714	-2.64238		15.8075	5.54505	0.232415	1.71291	-1.45923
																								74.3	1.33362	0.0703643	0.287898	-2.65407		15.8288	5.75836	0.242681	1.75065	-1.41601
																								74.4	1.32512	0.0794752	0.281504	-2.53231		15.8501	5.16955	0.252542	1.64279	-1.37618
																								74.5	1.31164	0.0828278	0.271277	-2.49099		15.8714	4.62823	0.259035	1.53217	-1.35079
																								74.6	1.26871	0.0827641	0.237999	-2.49176		15.8927	4.15001	0.259804	1.42311	-1.34783
																								74.7	1.1745	0.078212	0.160841	-2.54833		15.914	3.52061	0.234318	1.25863	-1.45108
																								74.8	1.15205	0.0841596	0.141546	-2.47504		15.9353	4.24355	0.249479	1.4454	-1.38838
																								74.9	1.1484	0.0867385	0.138367	-2.44486		15.9566	4.87413	0.261142	1.58394	-1.34269
																								75	1.14671	0.0871252	0.136893	-2.44041		15.9779	6.21514	0.271266	1.82699	-1.30465
																								75.1	1.14987	0.0898531	0.13965	-2.40958		15.9992	4.58465	0.248418	1.52271	-1.39264
																								75.2	1.18328	0.0892779	0.168294	-2.416		16.0205	4.64247	0.237127	1.53525	-1.43916
																								75.3	1.20541	0.088721	0.18682	-2.42226		16.0418	4.16353	0.234945	1.42636	-1.44841
																								75.4	1.23286	0.0779748	0.209341	-2.55137		16.0631	3.73667	0.210243	1.3182	-1.55949
																								75.5	1.32606	0.0674541	0.282213	-2.69631		16.0844	3.74271	0.221206	1.31981	-1.50866
																								75.6	1.3965	0.0735659	0.333969	-2.60957		16.1057	4.21309	0.234744	1.4382	-1.44926
																								75.7	1.26172	0.0696534	0.232473	-2.66422		16.127	4.47821	0.248165	1.49922	-1.39366
																								75.8	1.26977	0.0675877	0.238834	-2.69433		16.1484	4.48845	0.24408	1.50151	-1.41026
																								75.9	1.34917	0.0610799	0.299489	-2.79557		16.1697	4.23316	0.261023	1.44295	-1.34315
																								76	1.34655	0.0609854	0.297543	-2.79712		16.191	4.40477	0.265561	1.48269	-1.32591
																								76.1	1.34765	0.0732618	0.29836	-2.61372		16.2123	4.65123	0.270118	1.53713	-1.3089
																								76.2	1.40293	0.0732954	0.338565	-2.61326		16.2336	4.7007	0.26249	1.54771	-1.33754
																								76.3	1.40854	0.068323	0.342551	-2.68351		16.2549	4.70432	0.258265	1.54848	-1.35377
																								76.4	1.36871	0.0704618	0.313867	-2.65268		16.2762	4.87666	0.252161	1.58446	-1.37769
																								76.5	1.33305	0.0810718	0.28747	-2.51242		16.2975	5.06977	0.251046	1.6233	-1.38212
																								76.6	1.2761	0.0736138	0.243809	-2.60892		16.3188	4.9751	0.248892	1.60445	-1.39074
																								76.7	1.35526	0.0612928	0.303995	-2.79209		16.3401	4.89848	0.261349	1.58893	-1.3419
																								76.8	1.34012	0.0732238	0.292762	-2.61424		16.3614	4.84643	0.26253	1.57824	-1.33739
																								76.9	1.39975	0.06578	0.336294	-2.72144		16.3827	4.89857	0.266472	1.58894	-1.32249
																								77	1.28346	0.0713082	0.24956	-2.64074		16.404	5.31515	0.265666	1.67056	-1.32551
																								77.1	1.27858	0.0630079	0.245749	-2.76449		16.4253	5.34093	0.269991	1.6754	-1.30937
																								77.2	1.37437	0.0715826	0.317997	-2.6369		16.4466	5.4335	0.25057	1.69258	-1.38402
																								77.3	1.38247	0.0734555	0.323875	-2.61108		16.4679	5.64846	0.264271	1.73138	-1.33078
																								77.4	1.32405	0.0726963	0.280699	-2.62147		16.4892	5.66774	0.258309	1.73479	-1.3536
																								77.5	1.34786	0.0745183	0.298516	-2.59671		16.5105	4.9361	0.273931	1.59658	-1.29488
																								77.6	1.3088	0.0768283	0.269109	-2.56618		16.5318	4.40041	0.259711	1.4817	-1.34819
																								77.7	1.29474	0.0698874	0.258307	-2.66087		16.5531	4.96431	0.324486	1.60227	-1.12551
																								77.8	1.38599	0.0718399	0.326412	-2.63332		16.5744	5.26426	0.331735	1.66094	-1.10342
																								77.9	1.30323	0.0742453	0.264842	-2.60038		16.5957	6.01465	0.31531	1.7942	-1.1542
																								78	1.27017	0.0747784	0.23915	-2.59323		16.617	6.684	0.301933	1.89972	-1.19755
																								78.1	1.40189	0.0765561	0.337823	-2.56973		16.6383	8.18224	0.338516	2.10197	-1.08318
																								78.2	1.34954	0.0792909	0.299766	-2.53463		16.6597	10.8554	0.406291	2.38467	-0.900686
																								78.3	1.43229	0.0825483	0.359276	-2.49437		16.681	11.9928	0.447865	2.48431	-0.803264
																								78.4	1.43983	0.0757884	0.364523	-2.57981		16.7023	12.6343	0.452714	2.53642	-0.792495
																								78.5	1.46125	0.0689149	0.379295	-2.67488		16.7236	13.0479	0.435181	2.56863	-0.831992
																								78.6	1.47198	0.0731339	0.386606	-2.61546		16.7449	12.4739	0.426935	2.52363	-0.851124
																								78.7	1.55461	0.0764959	0.441225	-2.57052		16.7662	12.6252	0.37638	2.53569	-0.977156
																								78.8	1.45596	0.0822299	0.375662	-2.49824		16.7875	11.0013	0.365234	2.39801	-1.00722
																								78.9	1.45023	0.075908	0.371721	-2.57823		16.8088	9.50828	0.337694	2.25216	-1.08562
																								79	1.39485	0.0812074	0.332788	-2.51075		16.8301	9.16078	0.291831	2.21493	-1.23158
																								79.1	1.49857	0.0698076	0.404508	-2.66201		16.8514	8.52914	0.275749	2.14349	-1.28827
																								79.2	1.43968	0.0729667	0.36442	-2.61775		16.8727	8.71868	0.286403	2.16547	-1.25036
																								79.3	1.55283	0.0714634	0.440082	-2.63857		16.894	8.58675	0.268464	2.15022	-1.31504
																								79.4	1.38868	0.0780394	0.328354	-2.55054		16.9153	8.58954	0.273425	2.15055	-1.29673
																								79.5	1.3536	0.0886882	0.302768	-2.42263		16.9366	7.84	0.267928	2.05924	-1.31704
																								79.6	1.38442	0.0834653	0.325279	-2.48332		16.9579	8.03439	0.29465	2.08373	-1.22197
																								79.7	1.51087	0.0814696	0.412687	-2.50753		16.9792	7.2116	0.274651	1.97569	-1.29225
																								79.8	1.54252	0.0694541	0.433416	-2.66709		17.0005	8.00253	0.305248	2.07976	-1.18663
																								79.9	1.39655	0.0812705	0.334004	-2.50997		17.0218	9.5334	0.349006	2.2548	-1.05267
																								80	1.37072	0.0793329	0.315333	-2.5341		17.0431	10.3055	0.361848	2.33268	-1.01653
																								80.1	1.41904	0.0772839	0.349978	-2.56027		17.0644	11.8089	0.370051	2.46885	-0.994115
																								80.2	1.50074	0.0837988	0.405955	-2.47934		17.0857	10.0469	0.319558	2.30726	-1.14082
																								80.3	1.46659	0.08211	0.38294	-2.4997		17.107	11.4468	0.465421	2.43771	-0.764812
																								80.4	1.43851	0.0749071	0.363604	-2.59151		17.1283	10.2525	0.349576	2.32752	-1.05103
																								80.5	1.36163	0.087259	0.308684	-2.43887		17.1496	8.15745	0.342087	2.09893	-1.07269
																								80.6	1.3779	0.0886126	0.320561	-2.42348		17.1709	7.16814	0.333703	1.96965	-1.0975
																								80.7	1.40602	0.0790096	0.34076	-2.53819		17.1923	5.68966	0.334072	1.73865	-1.0964
																								80.8	1.33587	0.0856433	0.289581	-2.45756		17.2136	4.98651	0.330227	1.60674	-1.10798
																								80.9	1.32272	0.0798177	0.279691	-2.52801		17.2349	4.71196	0.60144	1.5501	-0.508429
																								81	1.43332	0.0712689	0.359994	-2.64129		17.2562	4.6206	0.317624	1.53052	-1.14689
																								81.1	1.4272	0.0814051	0.355718	-2.50832		17.2775	4.8401	0.30689	1.57694	-1.18126
																								81.2	1.49485	0.0805589	0.402029	-2.51877		17.2988	5.1506	0.299984	1.63911	-1.20403
																								81.3	1.50106	0.0820694	0.406174	-2.50019		17.3201	5.26799	0.306994	1.66165	-1.18093
																								81.4	1.46913	0.0966597	0.384669	-2.33656		17.3414	5.5549	0.299805	1.71468	-1.20462
																								81.5	1.49586	0.0887348	0.402701	-2.4221		17.3627	5.4635	0.284881	1.69809	-1.25568
																								81.6	1.47899	0.0845822	0.391359	-2.47003		17.384	14.2393	0.295404	2.656	-1.21941
																								81.7	1.47328	0.0841011	0.38749	-2.47574		17.4053	5.15222	0.271976	1.63943	-1.30204
																								81.8	1.45147	0.0801638	0.372574	-2.52368		17.4266	5.48078	0.289997	1.70125	-1.23788
																								81.9	1.51897	0.0676621	0.418031	-2.69323		17.4479	5.23336	0.293252	1.65505	-1.22672
																								82	1.52601	0.0760009	0.422656	-2.57701		17.4692	5.22516	0.283896	1.65349	-1.25915
																								82.1	1.35072	0.0878954	0.300639	-2.43161		17.4905	5.1958	0.28414	1.64785	-1.25829
																								82.2	1.40911	0.0860044	0.34296	-2.45336		17.5118	5.64935	0.304482	1.73154	-1.18914
																								82.3	1.42816	0.0818427	0.356387	-2.50296		17.5331	5.2287	0.290973	1.65416	-1.23452
																								82.4	1.56359	0.0865361	0.446987	-2.44719		17.5544	5.47249	0.310915	1.69973	-1.16824
																								82.5	1.58302	0.0829156	0.459334	-2.48993		17.5757	5.59008	0.300019	1.72099	-1.20391
																								82.6	1.51862	0.0861673	0.417805	-2.45146		17.597	4.89908	0.258098	1.58905	-1.35442
																								82.7	1.41538	0.0868217	0.347396	-2.4439		17.6183	5.94267	0.293221	1.78216	-1.22683
																								82.8	1.50896	0.0757451	0.411424	-2.58038		17.6396	5.99202	0.298163	1.79043	-1.21012
																								82.9	1.55437	0.0758246	0.441068	-2.57933		17.6609	6.0909	0.292118	1.8068	-1.2306
																								83	1.4933	0.0855421	0.400989	-2.45875		17.6822	6.04903	0.299665	1.7999	-1.20509
																								83.1	1.3977	0.0880993	0.334826	-2.42929		17.7036	5.4872	0.274074	1.70242	-1.29436
																								83.2	1.33861	0.0828899	0.29163	-2.49024		17.7249	5.49701	0.284276	1.7042	-1.25781
																								83.3	1.34159	0.0873965	0.293856	-2.4373		17.7462	5.44635	0.349076	1.69495	-1.05246
																								83.4	1.35797	0.0896595	0.305989	-2.41174		17.7675	5.48933	0.278488	1.70281	-1.27838
																								83.5	1.39778	0.0784123	0.334882	-2.54577		17.7888	5.72443	0.292405	1.74474	-1.22961
																								83.6	1.42822	0.0748124	0.356428	-2.59277		17.8101	6.18934	0.303273	1.82283	-1.19312
																								83.7	1.33725	0.0793478	0.290613	-2.53391		17.8314	5.97851	0.277249	1.78817	-1.28284
																								83.8	1.35898	0.074233	0.306738	-2.60055		17.8527	6.33074	0.282933	1.84542	-1.26254
																								83.9	1.36896	0.081093	0.314053	-2.51216		17.874	6.10527	0.281063	1.80915	-1.26918
																								84	1.30183	0.0796974	0.263768	-2.52952		17.8953	6.20141	0.270467	1.82478	-1.3076
																								84.1	1.3125	0.0767106	0.271937	-2.56772		17.9166	6.69382	0.271467	1.90118	-1.30392
																								84.2	1.32097	0.0791664	0.278367	-2.5362		17.9379	6.51895	0.276628	1.87471	-1.28508
																								84.3	1.35991	0.080511	0.307422	-2.51936		17.9592	6.68091	0.262554	1.89925	-1.3373
																								84.4	1.32362	0.0853943	0.28037	-2.46048		17.9805	6.30378	0.270458	1.84115	-1.30764
																								84.5	1.3078	0.07989	0.268345	-2.52711		18.0018	5.91297	0.276363	1.77715	-1.28604
																								84.6	1.36455	0.086731	0.310827	-2.44494		18.0231	5.1819	0.292515	1.64517	-1.22924
																								84.7	1.31559	0.0796313	0.274288	-2.53035		18.0444	4.78748	0.301794	1.566	-1.19801
																								84.8	1.29452	0.087365	0.25814	-2.43766		18.0657	4.59862	0.307102	1.52576	-1.18057
																								84.9	1.24697	0.084515	0.220714	-2.47083		18.087	4.90629	0.298609	1.59052	-1.20862
																								85	1.26876	0.0824435	0.238037	-2.49564		18.1083	4.57508	0.294729	1.52062	-1.2217
																								85.1	1.33137	0.0769838	0.286207	-2.56416		18.1296	4.68232	0.289349	1.54379	-1.24012
																								85.2	1.46712	0.0827919	0.3833	-2.49143		18.1509	5.06874	0.274649	1.62309	-1.29226
																								85.3	1.30324	0.0855118	0.264854	-2.4591		18.1722	5.33135	0.264077	1.6736	-1.33151
																								85.4	1.29516	0.0880177	0.258633	-2.43022		18.1935	5.34951	0.260019	1.677	-1.347
																								85.5	1.28705	0.0885429	0.252352	-2.42427		18.2148	5.21159	0.308992	1.65088	-1.17444
																								85.6	1.34173	0.0910819	0.293956	-2.396		18.2362	4.9895	0.258976	1.60734	-1.35102
																								85.7	1.41849	0.0851971	0.349594	-2.46279		18.2575	4.75717	0.277524	1.55965	-1.28185
																								85.8	1.40888	0.0709826	0.342796	-2.64532		18.2788	4.596	0.283937	1.52519	-1.259
																								85.9	1.43403	0.068144	0.36049	-2.68613		18.3001	4.5946	0.269359	1.52488	-1.31171
																								86	1.36424	0.0775707	0.310597	-2.55657		18.3214	4.27446	0.313281	1.45266	-1.16066
																								86.1	1.40731	0.079598	0.341678	-2.53077		18.3427	4.2516	0.264598	1.44729	-1.32954
																								86.2	1.49908	0.0836661	0.404851	-2.48092		18.364	4.32266	0.272287	1.46387	-1.3009
																								86.3	1.61449	0.0752877	0.479019	-2.58644		18.3853	4.43339	0.262408	1.48917	-1.33785
																								86.4	1.5233	0.0852384	0.420879	-2.4623		18.4066	4.53125	0.261546	1.511	-1.34114
																								86.5	1.43721	0.0849373	0.362704	-2.46584		18.4279	4.5959	0.258126	1.52516	-1.35431
																								86.6	1.48277	0.0783789	0.39391	-2.5462		18.4492	4.53502	0.263736	1.51183	-1.3328
																								86.7	1.41765	0.0774483	0.349001	-2.55815		18.4705	4.59637	0.253338	1.52527	-1.37303
																								86.8	1.45832	0.0755607	0.377288	-2.58282		18.4918	4.49578	0.253047	1.50314	-1.37418
																								86.9	1.35695	0.0741967	0.30524	-2.60104		18.5131	4.62086	0.243541	1.53058	-1.41247
																								87	1.35732	0.0726842	0.305513	-2.62163		18.5344	4.48542	0.231016	1.50083	-1.46527
																								87.1	1.39722	0.0691233	0.334488	-2.67186		18.5557	4.82574	0.255837	1.57396	-1.36322
																								87.2	1.42643	0.0671118	0.355176	-2.7014		18.577	5.54907	0.219045	1.71363	-1.51848
																								87.3	1.3829	0.0664965	0.32418	-2.71061		18.5983	5.75828	0.228125	1.75064	-1.47786
																								87.4	1.40285	0.0665319	0.338502	-2.71007		18.6196	5.97297	0.257653	1.78724	-1.35614
																								87.5	1.54427	0.0614648	0.43455	-2.78929		18.6409	5.86003	0.269708	1.76815	-1.31042
																								87.6	1.63127	0.0618348	0.489361	-2.78329		18.6622	5.26794	0.280349	1.66164	-1.27172
																								87.7	1.73212	0.0705656	0.549343	-2.65121		18.6835	3.8442	0.303068	1.34656	-1.1938
																								87.8	1.51197	0.0723954	0.41341	-2.62561		18.7048	3.26496	0.284289	1.18325	-1.25776
																								87.9	1.42772	0.0729435	0.35608	-2.61807		18.7261	2.85504	0.256368	1.04909	-1.36114
																								88	1.53707	0.0739244	0.429876	-2.60471		18.7474	3.3669	0.272221	1.21399	-1.30114
																								88.1	1.60364	0.0797662	0.472279	-2.52866		18.7688	3.29399	0.247604	1.1921	-1.39593
																								88.2	1.69425	0.0776655	0.527241	-2.55534		18.7901	3.537	0.273346	1.26328	-1.29702
																								88.3	1.5445	0.085059	0.434703	-2.46441		18.8114	3.65859	0.269509	1.29708	-1.31115
																								88.4	1.69869	0.0802918	0.529858	-2.52209		18.8327	3.7068	0.255474	1.31017	-1.36464
																								88.5	1.70971	0.0810944	0.536322	-2.51214		18.854	4.09436	0.247754	1.40961	-1.39532
																								88.6	1.70255	0.0761322	0.532125	-2.57528		18.8753	3.7715	0.25681	1.32747	-1.35942
																								88.7	1.82837	0.0840458	0.603426	-2.47639		18.8966	3.67008	0.250207	1.30021	-1.38547
																								88.8	1.73367	0.0909477	0.550238	-2.39747		18.9179	3.07917	0.246173	1.12466	-1.40172
																								88.9	1.42557	0.077469	0.354572	-2.55788		18.9392	3.10266	0.24058	1.13226	-1.4247
																								89	1.4389	0.0823348	0.363882	-2.49696		18.9605	3.67336	0.285433	1.30111	-1.25375
																								89.1	1.54998	0.0842412	0.43824	-2.47407		18.9818	4.00382	0.270297	1.38725	-1.30824
																								89.2	1.43343	0.0837242	0.360071	-2.48023		19.0031	4.06119	0.233449	1.40148	-1.45479
																								89.3	1.59552	0.0799006	0.467197	-2.52697		19.0244	4.54921	0.246827	1.51495	-1.39907
																								89.4	1.57665	0.073724	0.4553	-2.60743		19.0457	4.84374	0.240014	1.57769	-1.42706
																								89.5	1.54967	0.0758035	0.438039	-2.57961		19.067	5.16635	0.235842	1.64217	-1.44459
																								89.6	1.57013	0.0808921	0.451159	-2.51464		19.0883	6.32154	0.256866	1.84396	-1.3592
																								89.7	1.78727	0.0805194	0.580687	-2.51926		19.1096	7.0998	0.288682	1.96007	-1.24243
																								89.8	2.00415	0.0792867	0.69522	-2.53468		19.1309	7.80663	0.318394	2.05497	-1.14447
																								89.9	1.73497	0.0761183	0.550991	-2.57547		19.1522	7.99485	0.336817	2.0788	-1.08821
																								90	1.62943	0.082388	0.488231	-2.49632		19.1735	7.58283	0.325749	2.02589	-1.12163
																								90.1	1.50468	0.0792694	0.408581	-2.5349		19.1948	6.79191	0.321735	1.91573	-1.13403
																								90.2	1.53647	0.0760645	0.429487	-2.57617		19.2161	5.61061	0.273373	1.72466	-1.29692
																								90.3	1.55688	0.0901359	0.442685	-2.40644		19.2374	5.45461	0.282022	1.69646	-1.26577
																								90.4	1.52903	0.0977546	0.424635	-2.32529		19.2587	4.70582	0.25239	1.5488	-1.37678
																								90.5	1.79982	0.102164	0.587689	-2.28118		19.2801	4.38672	0.262606	1.47858	-1.3371
																								90.6	1.94272	0.105525	0.664089	-2.24881		19.3014	4.38498	0.262523	1.47819	-1.33742
																								90.7	1.97522	0.106552	0.680681	-2.23912		19.3227	4.07137	0.262934	1.40398	-1.33585
																								90.8	1.61834	0.109843	0.481403	-2.2087		19.344	3.98844	0.254314	1.3834	-1.36919
																								90.9	1.67377	0.10712	0.515078	-2.23381		19.3653	3.93604	0.249704	1.37017	-1.38748
																								91	1.62592	0.110283	0.486076	-2.20471		19.3866	3.85023	0.237014	1.34813	-1.43964
																								91.1	1.86455	0.117171	0.62302	-2.14412		19.4079	3.87924	0.240639	1.35564	-1.42446
																								91.2	1.89442	0.103887	0.638912	-2.26445		19.4292	3.87912	0.253827	1.35561	-1.3711
																								91.3	1.94395	0.116628	0.664721	-2.14876		19.4505	4.15427	0.254539	1.42414	-1.3683
																								91.4	1.7606	0.10606	0.565656	-2.24375		19.4718	3.99362	0.254494	1.3847	-1.36848
																								91.5	1.87497	0.107304	0.628591	-2.23209		19.4931	3.98748	0.241062	1.38316	-1.4227
																								91.6	1.74298	0.103832	0.555594	-2.26498		19.5144	4.03637	0.237222	1.39534	-1.43876
																								91.7	1.58341	0.114879	0.45958	-2.16388		19.5357	3.39719	0.24015	1.22295	-1.42649
																								91.8	1.69306	0.104123	0.526536	-2.26219		19.557	3.47291	0.23937	1.24499	-1.42974
																								91.9	1.63282	0.107554	0.490309	-2.22976		19.5783	3.57627	0.236328	1.27432	-1.44254
																								92	1.92242	0.12277	0.653582	-2.09744		19.5996	3.87703	0.239676	1.35507	-1.42847
																								92.1	1.72301	0.121049	0.544071	-2.11156		19.6209	3.92906	0.239971	1.3684	-1.42724
																								92.2	1.69397	0.117333	0.527077	-2.14274		19.6422	3.83803	0.270836	1.34496	-1.30624
																								92.3	1.85621	0.103892	0.618538	-2.2644		19.6635	3.67602	0.271168	1.30183	-1.30502
																								92.4	1.93691	0.13676	0.661093	-1.98953		19.6848	3.75532	0.274642	1.32317	-1.29229
																								92.5	2.29356	0.127917	0.830105	-2.05637		19.7061	4.13183	0.269414	1.41872	-1.31151
																								92.6	2.09784	0.122619	0.740908	-2.09867		19.7274	3.83534	0.26208	1.34426	-1.3391
																								92.7	2.05367	0.117578	0.719628	-2.14065		19.7487	4.04851	0.264757	1.39835	-1.32894
																								92.8	1.90439	0.111368	0.644161	-2.19492		19.77	4.03123	0.254444	1.39407	-1.36868
																								92.9	2.00427	0.124792	0.695281	-2.08111		19.7913	4.0906	0.248393	1.40869	-1.39274
																								93	1.92928	0.134898	0.657148	-2.00323		19.8127	4.14534	0.245107	1.42198	-1.40606
																								93.1	1.88214	0.12625	0.632408	-2.06949		19.834	4.18234	0.236073	1.43087	-1.44361
																								93.2	1.84686	0.104597	0.613488	-2.25764		19.8553	4.11488	0.235004	1.41461	-1.44815
																								93.3	1.63987	0.0989899	0.494614	-2.31274		19.8766	3.95745	0.240127	1.3756	-1.42659
																								93.4	1.55879	0.123214	0.443912	-2.09383		19.8979	3.78707	0.262715	1.33159	-1.33669
																								93.5	1.52096	0.125684	0.419339	-2.07398		19.9192	3.71782	0.261562	1.31314	-1.34109
																								93.6	1.52086	0.119103	0.419279	-2.12776		19.9405	3.69208	0.235845	1.30619	-1.44458
																								93.7	1.53566	0.127151	0.428962	-2.06238		19.9618	3.52682	0.242911	1.2604	-1.41506
																								93.8	1.77831	0.109638	0.575661	-2.21057		19.9831	3.70969	0.228563	1.31095	-1.47594
																								93.9	1.83198	0.113133	0.605396	-2.17919		20.0044	3.60635	0.232841	1.2827	-1.4574
																								94	1.83851	0.111953	0.608957	-2.18967		20.0257	3.2822	0.23136	1.18851	-1.46378
																								94.1	1.83901	0.118594	0.609227	-2.13205		20.047	3.38594	0.229424	1.21963	-1.47218
																								94.2	1.76735	0.111334	0.569481	-2.19522		20.0683	3.16657	0.270307	1.15265	-1.3082
																								94.3	1.89667	0.105766	0.640097	-2.24652		20.0896	2.99718	0.282474	1.09767	-1.26417
																								94.4	1.81343	0.102561	0.595219	-2.2773		20.1109	3.01024	0.252232	1.10202	-1.37741
																								94.5	1.64495	0.103849	0.497712	-2.26481		20.1322	3.06144	0.261018	1.11888	-1.34317
																								94.6	1.88537	0.124129	0.634124	-2.08643		20.1535	3.33978	0.25228	1.2059	-1.37722
																								94.7	1.92663	0.133731	0.655771	-2.01193		20.1748	3.66822	0.265947	1.29971	-1.32446
																								94.8	1.88799	0.144719	0.635513	-1.93296		20.1961	3.68133	0.273201	1.30328	-1.29755
																								94.9	1.83358	0.140228	0.606268	-1.96449		20.2174	3.80718	0.272555	1.33689	-1.29991
																								95	1.96326	0.128452	0.674608	-2.0522		20.2387	4.09583	0.285793	1.40997	-1.25249
																								95.1	1.88486	0.124218	0.633854	-2.08572		20.26	4.33712	0.284538	1.46721	-1.25689
																								95.2	1.88788	0.118863	0.635456	-2.12978		20.2813	4.65506	0.280492	1.53796	-1.27121
																								95.3	1.68693	0.129877	0.522913	-2.04117		20.3026	4.87019	0.2938	1.58313	-1.22485
																								95.4	1.88604	0.130653	0.634479	-2.03521		20.324	4.93686	0.247453	1.59673	-1.39653
																								95.5	2.1689	0.139947	0.774221	-1.96649		20.3453	5.2557	0.298018	1.65931	-1.2106
																								95.6	1.95055	0.144609	0.668113	-1.93372		20.3666	4.97217	0.250592	1.60386	-1.38393
																								95.7	1.85396	0.136903	0.617326	-1.98848		20.3879	5.18141	0.256531	1.64508	-1.36051
																								95.8	1.87516	0.138646	0.628693	-1.97583		20.4092	5.18164	0.265537	1.64512	-1.326
																								95.9	1.77487	0.130086	0.573727	-2.03956		20.4305	4.80905	0.266456	1.5705	-1.32255
																								96	1.59938	0.11456	0.469619	-2.16665		20.4518	4.86396	0.26324	1.58185	-1.33469
																								96.1	1.49886	0.118058	0.404706	-2.13658		20.4731	5.07501	0.246402	1.62433	-1.40079
																								96.2	1.54527	0.121226	0.435196	-2.1101		20.4944	5.5146	0.251331	1.7074	-1.38098
																								96.3	1.55344	0.126008	0.440471	-2.07141		20.5157	5.39787	0.2545	1.686	-1.36845
																								96.4	1.53747	0.117732	0.430138	-2.13934		20.537	5.64805	0.252443	1.73131	-1.37657
																								96.5	1.57777	0.117176	0.456015	-2.14408		20.5583	4.77342	0.259338	1.56306	-1.34962
																								96.6	1.6015	0.110476	0.470938	-2.20296		20.5796	4.72329	0.265418	1.55251	-1.32645
																								96.7	1.58672	0.116905	0.46167	-2.1464		20.6009	4.58659	0.269656	1.52314	-1.31061
																								96.8	1.60766	0.117823	0.474782	-2.13858		20.6222	4.85134	0.280798	1.57926	-1.27012
																								96.9	1.58741	0.116115	0.462104	-2.15317		20.6435	5.06963	0.270632	1.62327	-1.30699
																								97	1.4824	0.117656	0.393665	-2.13999		20.6648	4.85479	0.259933	1.57997	-1.34733
																								97.1	1.56872	0.112951	0.450259	-2.1808		20.6861	4.91496	0.248251	1.59228	-1.39331
																								97.2	1.59471	0.112146	0.46669	-2.18796		20.7074	4.51889	0.223231	1.50827	-1.49955
																								97.3	1.5329	0.11798	0.42716	-2.13724		20.7287	5.19313	0.292028	1.64734	-1.23091
																								97.4	1.46676	0.122633	0.383059	-2.09856		20.75	5.70386	0.253087	1.74114	-1.37402
																								97.5	1.53383	0.115015	0.42777	-2.16269		20.7713	5.78083	0.24924	1.75455	-1.38934
																								97.6	1.54302	0.122042	0.433742	-2.10339		20.7926	5.59522	0.246453	1.72191	-1.40059
																								97.7	1.47979	0.123352	0.3919	-2.09271		20.8139	5.20283	0.243329	1.6492	-1.41334
																								97.8	1.56581	0.125475	0.448404	-2.07565		20.8352	4.39238	0.272407	1.47987	-1.30046
																								97.9	1.55251	0.11846	0.439871	-2.13318		20.8566	3.93486	0.241923	1.36988	-1.41913
																								98	1.5277	0.118233	0.423764	-2.1351		20.8779	3.81403	0.264363	1.33869	-1.33043
																								98.1	1.43364	0.126858	0.360219	-2.06469		20.8992	3.80663	0.252264	1.33674	-1.37728
																								98.2	1.54165	0.126467	0.432852	-2.06778		20.9205	3.74847	0.260889	1.32135	-1.34366
																								98.3	1.67835	0.125384	0.517809	-2.07637		20.9418	3.43673	0.247952	1.23452	-1.39452
																								98.4	1.81185	0.119485	0.594346	-2.12456		20.9631	3.744	0.258555	1.32016	-1.35265
																								98.5	1.55141	0.114208	0.439166	-2.16973		20.9844	4.40548	0.250481	1.48285	-1.38437
																								98.6	1.56591	0.121157	0.448467	-2.11067		21.0057	4.75495	0.260581	1.55919	-1.34484
																								98.7	1.57818	0.116186	0.456271	-2.15256		21.027	4.21583	0.261045	1.43885	-1.34306
																								98.8	1.5092	0.112995	0.411579	-2.18041		21.0483	4.32755	0.252183	1.465	-1.3776
																								98.9	1.54737	0.119204	0.436554	-2.12692		21.0696	4.3045	0.256041	1.45966	-1.36242
																								99	1.50956	0.12304	0.411816	-2.09524		21.0909	3.89193	0.256555	1.35891	-1.36041
																								99.1	1.47612	0.125648	0.389418	-2.07427		21.1122	3.77547	0.257402	1.32853	-1.35712
																								99.2	1.51062	0.12114	0.41252	-2.11081		21.1335	3.8647	0.253427	1.35188	-1.37268
																								99.3	1.58907	0.121682	0.463148	-2.10634		21.1548	3.73669	0.257377	1.3182	-1.35721
																								99.4	1.46978	0.117591	0.385112	-2.14054		21.1761	3.77981	0.246132	1.32967	-1.40189
																								99.5	1.50671	0.11327	0.409929	-2.17798		21.1974	3.77732	0.281034	1.32901	-1.26928
																								99.6	1.50811	0.119992	0.410855	-2.12033		21.2187	3.74252	0.256638	1.31976	-1.36009
																								99.7	1.42165	0.124363	0.351818	-2.08455		21.24	3.52179	0.267112	1.25897	-1.32009
																								99.8	1.42732	0.118386	0.355796	-2.1338		21.2613	3.32967	0.265011	1.20287	-1.32799
																								99.9	1.32178	0.126736	0.27898	-2.06565		21.2826	3.40019	0.260319	1.22383	-1.34585
																								100	1.35553	0.126625	0.30419	-2.06652		21.3039	3.36968	0.253723	1.21482	-1.37151
																								100.1	1.3475	0.123614	0.29825	-2.0906		21.3252	3.41744	0.25318	1.22889	-1.37365
																								100.2	1.33773	0.121077	0.290973	-2.11133		21.3465	3.62701	0.256549	1.28841	-1.36043
																								100.3	1.44093	0.119881	0.365288	-2.12126		21.3678	4.08761	0.26265	1.40796	-1.33693
																								100.4	1.37437	0.115524	0.317997	-2.15828		21.3892	4.32476	0.259673	1.46436	-1.34833
																								100.5	1.42541	0.115187	0.35446	-2.1612		21.4105	4.72457	0.265555	1.55278	-1.32593
																								100.6	1.48622	0.117185	0.396235	-2.144		21.4318	4.84579	0.269387	1.57811	-1.31161
																								100.7	1.51155	0.119352	0.413138	-2.12568		21.4531	4.73512	0.275239	1.55501	-1.29012
																								100.8	1.38685	0.126275	0.327036	-2.0693		21.4744	4.62107	0.289692	1.53063	-1.23894
																								100.9	1.39815	0.117881	0.335147	-2.13808		21.4957	4.92883	0.275019	1.5951	-1.29091
																								101	1.46883	0.117457	0.384469	-2.14168		21.517	4.84911	0.279834	1.57879	-1.27356
																								101.1	1.47681	0.116936	0.389884	-2.14613		21.5383	5.06836	0.284676	1.62302	-1.2564
																								101.2	1.63111	0.118137	0.489264	-2.13591		21.5596	4.97207	0.270983	1.60384	-1.3057
																								101.3	1.46885	0.108585	0.384478	-2.22023		21.5809	4.99521	0.284167	1.60848	-1.25819
																								101.4	1.48731	0.115293	0.396968	-2.16028		21.6022	4.57424	0.262151	1.52044	-1.33884
																								101.5	1.49798	0.123214	0.404121	-2.09383		21.6235	4.83044	0.275891	1.57494	-1.28775
																								101.6	1.46188	0.117972	0.379722	-2.13731		21.6448	4.6031	0.283083	1.52673	-1.26202
																								101.7	1.41124	0.113731	0.344467	-2.17392		21.6661	4.5703	0.279961	1.51958	-1.27311
																								101.8	1.38184	0.111818	0.323413	-2.19088		21.6874	4.47665	0.293789	1.49888	-1.22489
																								101.9	1.40047	0.114368	0.336806	-2.16833		21.7087	4.24889	0.282887	1.44666	-1.26271
																								102	1.35151	0.113815	0.301223	-2.17318		21.73	4.6112	0.293882	1.52849	-1.22458
																								102.1	1.49227	0.11686	0.400296	-2.14678		21.7513	4.3307	0.286546	1.46573	-1.24986
																								102.2	1.44467	0.11859	0.367879	-2.13208		21.7726	4.68111	0.271524	1.54354	-1.3037
																								102.3	1.45207	0.118831	0.372993	-2.13005		21.7939	4.511	0.249092	1.50652	-1.38993
																								102.4	1.54519	0.118357	0.435145	-2.13405		21.8152	4.52824	0.240081	1.51033	-1.42678
																								102.5	1.62028	0.123708	0.482601	-2.08983		21.8365	4.72495	0.242069	1.55286	-1.41853
																								102.6	1.39801	0.124015	0.335053	-2.08735		21.8578	4.7661	0.247822	1.56153	-1.39504
																								102.7	1.35131	0.123563	0.301078	-2.091		21.8791	4.93901	0.255147	1.59716	-1.36592
																								102.8	1.44621	0.122699	0.368947	-2.09802		21.9005	5.10521	0.266184	1.63026	-1.32357
																								102.9	1.41648	0.122894	0.348175	-2.09644		21.9218	5.20162	0.271432	1.64897	-1.30404
																								103	1.37056	0.120259	0.315217	-2.1181		21.9431	5.04927	0.263636	1.61924	-1.33319
																								103.1	1.49929	0.119896	0.40499	-2.12113		21.9644	5.00466	0.244515	1.61037	-1.40848
																								103.2	1.3944	0.10863	0.332467	-2.21981		21.9857	5.84431	0.272597	1.76547	-1.29976
																								103.3	1.54883	0.112727	0.437503	-2.18278		22.007	5.22046	0.268923	1.65258	-1.31333
																								103.4	1.58818	0.106259	0.462588	-2.24188		22.0283	4.94793	0.268056	1.59897	-1.31656
																								103.5	1.71945	0.110316	0.542007	-2.2044		22.0496	5.33217	0.277574	1.67376	-1.28167
																								103.6	1.67827	0.115406	0.517761	-2.1593		22.0709	6.28681	0.316316	1.83845	-1.15101
																								103.7	1.48443	0.113447	0.395029	-2.17642		22.0922	6.21231	0.294056	1.82653	-1.22398
																								103.8	1.57112	0.116479	0.451792	-2.15004		22.1135	5.87562	0.301443	1.77081	-1.19918
																								103.9	1.47405	0.129958	0.388016	-2.04055		22.1348	5.77781	0.298469	1.75403	-1.20909
																								104	1.44712	0.124052	0.369577	-2.08706		22.1561	3.95034	0.234755	1.3738	-1.44921
																								104.1	1.36142	0.121265	0.308529	-2.10978		22.1774	4.44786	0.290145	1.49242	-1.23738
																								104.2	1.32545	0.123012	0.281749	-2.09547		22.1987	4.12218	0.291314	1.41638	-1.23335
																								104.3	1.35472	0.120602	0.303596	-2.11526		22.22	4.04294	0.246836	1.39697	-1.39903
																								104.4	1.35798	0.125258	0.306002	-2.07738		22.2413	3.9832	0.243479	1.38209	-1.41273
																								104.5	1.36473	0.124217	0.310959	-2.08572		22.2626	4.1378	0.236425	1.42016	-1.44213
																								104.6	1.31715	0.119935	0.275473	-2.1208		22.2839	4.46843	0.251439	1.49704	-1.38055
																								104.7	1.32416	0.117112	0.280775	-2.14463		22.3052	4.4767	0.251516	1.49889	-1.38025
																								104.8	1.33993	0.116523	0.292619	-2.14967		22.3265	4.3987	0.273313	1.48131	-1.29714
																								104.9	1.29882	0.117165	0.261459	-2.14417		22.3478	4.30447	0.273507	1.45965	-1.29643
																								105	1.34687	0.11981	0.297783	-2.12185		22.3691	4.21103	0.26293	1.43771	-1.33587
																								105.1	1.23493	0.119973	0.211016	-2.12049		22.3904	4.2392	0.251033	1.44437	-1.38217
																								105.2	1.40427	0.116079	0.339519	-2.15348		22.4117	4.49914	0.249727	1.50389	-1.38739
																								105.3	1.35165	0.11719	0.301327	-2.14396		22.4331	4.46684	0.24582	1.49668	-1.40316
																								105.4	1.29297	0.116632	0.256939	-2.14873		22.4544	4.69981	0.249006	1.54752	-1.39028
																								105.5	1.33277	0.121673	0.28726	-2.10642		22.4757	6.00115	0.275608	1.79195	-1.28877
																								105.6	1.32365	0.118632	0.280394	-2.13173		22.497	6.41762	0.270194	1.85905	-1.30862
																								105.7	1.35503	0.116004	0.303824	-2.15413		22.5183	8.61592	0.329484	2.15361	-1.11023
																								105.8	1.3683	0.116528	0.313572	-2.14963		22.5396	8.3658	0.313911	2.12415	-1.15865
																								105.9	1.3682	0.11326	0.313497	-2.17807		22.5609	7.72231	0.289307	2.04411	-1.24027
																								106	1.3597	0.112675	0.307265	-2.18325		22.5822	6.42805	0.270872	1.86067	-1.30611
																								106.1	1.40881	0.115957	0.342742	-2.15454		22.6035	5.75767	0.27189	1.75053	-1.30236
																								106.2	1.32363	0.118932	0.28038	-2.12921		22.6248	5.28168	0.279514	1.66424	-1.2747
																								106.3	1.48834	0.121803	0.397659	-2.10535		22.6461	4.91694	0.277437	1.59269	-1.28216
																								106.4	1.60058	0.123451	0.470369	-2.09191		22.6674	4.39487	0.287423	1.48044	-1.2468
																								106.5	1.48132	0.117748	0.392932	-2.13921		22.6887	4.10049	0.262843	1.41111	-1.3362
																								106.6	1.50214	0.123262	0.406893	-2.09344		22.71	4.32679	0.268968	1.46482	-1.31316
																								106.7	1.59311	0.12198	0.465688	-2.1039		22.7313	4.46364	0.255678	1.49596	-1.36384
																								106.8	1.46333	0.119698	0.380713	-2.12278		22.7526	4.61922	0.252681	1.53023	-1.37563
																								106.9	1.30927	0.120027	0.26947	-2.12004		22.7739	5.15	0.243816	1.639	-1.41134
																								107	1.31104	0.117128	0.270824	-2.14448		22.7952	6.17624	0.268144	1.82071	-1.31623
																								107.1	1.32465	0.120065	0.281151	-2.11973		22.8165	7.15999	0.301118	1.96851	-1.20025
																								107.2	1.28381	0.1199	0.249833	-2.1211		22.8378	7.81451	0.289693	2.05598	-1.23893
																								107.3	1.30118	0.119283	0.263274	-2.12626		22.8591	7.43829	0.273363	2.00664	-1.29695
																								107.4	1.3905	0.114228	0.329667	-2.16956		22.8804	7.58877	0.278961	2.02667	-1.27668
																								107.5	1.45126	0.112988	0.372433	-2.18047		22.9017	6.6133	0.275306	1.88908	-1.28987
																								107.6	1.35857	0.114201	0.306429	-2.1698		22.923	6.53465	0.258973	1.87712	-1.35103
																								107.7	1.24774	0.106167	0.221335	-2.24274		22.9444	6.73769	0.259436	1.90772	-1.34924
																								107.8	1.25707	0.109604	0.228787	-2.21088		22.9657	7.27205	0.276969	1.98404	-1.28385
																								107.9	1.21047	0.111584	0.191008	-2.19297		22.987	7.14324	0.28556	1.96617	-1.2533
																								108	1.32083	0.116663	0.278258	-2.14846		23.0083	7.25134	0.285231	1.98119	-1.25446
																								108.1	1.25583	0.1108	0.227797	-2.20003		23.0296	5.31806	0.252529	1.67111	-1.37623
																								108.2	1.25167	0.114949	0.224478	-2.16326		23.0509	4.74412	0.26203	1.55691	-1.3393
																								108.3	1.72005	0.112103	0.542353	-2.18834		23.0722	4.46772	0.259073	1.49688	-1.35065
																								108.4	1.25563	0.111881	0.227635	-2.19032		23.0935	3.92299	0.253177	1.36685	-1.37367
																								108.5	1.18165	0.108505	0.16691	-2.22096		23.1148	3.8585	0.245808	1.35028	-1.4032
																								108.6	1.22033	0.110984	0.199118	-2.19837		23.1361	4.02752	0.246375	1.39315	-1.4009
																								108.7	1.29387	0.109118	0.257637	-2.21532		23.1574	4.1305	0.248879	1.4184	-1.39079
																								108.8	1.28673	0.107143	0.252106	-2.2336		23.1787	4.07752	0.244795	1.40549	-1.40733
																								108.9	1.22125	0.109143	0.199871	-2.21509		23.2	4.03046	0.251194	1.39388	-1.38153
																								109	1.40431	0.115249	0.339549	-2.16066		23.2213	3.8703	0.257753	1.35333	-1.35576
																								109.1	1.49041	0.116151	0.399051	-2.15286		23.2426	3.80603	0.251213	1.33659	-1.38145
																								109.2	1.47548	0.107712	0.388982	-2.2283		23.2639	3.75468	0.25707	1.323	-1.35841
																								109.3	1.40249	0.108978	0.338247	-2.21661		23.2852	3.81671	0.25345	1.33939	-1.37259
																								109.4	1.40518	0.11412	0.340163	-2.1705		23.3065	3.85398	0.260366	1.34911	-1.34567
																								109.5	1.28294	0.109366	0.249154	-2.21305		23.3278	3.69653	0.297132	1.30739	-1.21358
																								109.6	1.16905	0.108222	0.156191	-2.22357		23.3491	3.76089	0.287917	1.32465	-1.24508
																								109.7	1.25948	0.114761	0.2307	-2.16491		23.3704	3.53978	0.282169	1.26406	-1.26525
																								109.8	1.1466	0.106841	0.136803	-2.23641		23.3917	3.42416	0.259963	1.23086	-1.34722
																								109.9	1.25215	0.111088	0.224863	-2.19744		23.413	4.0627	0.258349	1.40185	-1.35344
																								110	1.25846	0.110904	0.229886	-2.19909		23.4343	4.41008	0.256093	1.48389	-1.36221
																								110.1	1.3874	0.111631	0.32743	-2.19255		23.4556	4.50899	0.263302	1.50607	-1.33445
																								110.2	1.28751	0.103305	0.252713	-2.27007		23.477	4.23881	0.269434	1.44428	-1.31143
																								110.3	1.2376	0.105917	0.213171	-2.2451		23.4983	4.41869	0.266236	1.48584	-1.32337
																								110.4	1.26279	0.111728	0.23332	-2.19169		23.5196	4.44677	0.260825	1.49218	-1.34391
																								110.5	1.37184	0.112034	0.31615	-2.18895		23.5409	4.50143	0.265212	1.5044	-1.32723
																								110.6	1.34154	0.108718	0.293819	-2.219		23.5622	4.37898	0.26131	1.47682	-1.34205
																								110.7	1.38676	0.11307	0.326972	-2.17975		23.5835	4.46266	0.259942	1.49575	-1.3473
																								110.8	1.35357	0.109491	0.302744	-2.21191		23.6048	4.06404	0.265566	1.40218	-1.32589
																								110.9	1.32597	0.112463	0.282145	-2.18513		23.6261	4.08641	0.258178	1.40767	-1.35411
																								111	1.46743	0.111914	0.383509	-2.19003		23.6474	3.90508	0.232631	1.36228	-1.4583
																								111.1	1.2735	0.110243	0.241769	-2.20507		23.6687	4.24752	0.238748	1.44634	-1.43235
																								111.2	1.22927	0.116108	0.206418	-2.15323		23.69	3.8242	0.229851	1.34135	-1.47033
																								111.3	1.23991	0.122465	0.215037	-2.09993		23.7113	3.60708	0.238807	1.2829	-1.4321
																								111.4	1.29685	0.109372	0.259938	-2.213		23.7326	3.32198	0.24294	1.20056	-1.41494
																								111.5	1.24071	0.117083	0.215684	-2.14487		23.7539	3.34644	0.241589	1.2079	-1.42052
																								111.6	1.24029	0.117979	0.215343	-2.13725		23.7752	3.56855	0.250606	1.27216	-1.38387
																								111.7	1.25328	0.111719	0.225761	-2.19177		23.7965	3.85979	0.252109	1.35061	-1.37789
																								111.8	1.33017	0.11694	0.285304	-2.14609		23.8178	3.81265	0.250241	1.33832	-1.38533
																								111.9	1.34294	0.115552	0.294861	-2.15804		23.8391	3.85317	0.265426	1.3489	-1.32642
																								112	1.39095	0.118815	0.329988	-2.13019		23.8604	3.63612	0.266504	1.29092	-1.32237
																								112.1	1.28123	0.118568	0.247817	-2.13227		23.8817	3.56526	0.252423	1.27124	-1.37665
																								112.2	1.24595	0.115022	0.219896	-2.16263		23.903	3.58221	0.256703	1.27598	-1.35983
																								112.3	1.25548	0.116925	0.227515	-2.14622		23.9243	3.58555	0.244104	1.27691	-1.41016
																								112.4	1.27739	0.114863	0.244822	-2.16401		23.9456	3.6649	0.231108	1.2988	-1.46487
																								112.5	1.20905	0.118509	0.189833	-2.13276		23.9669	3.71074	0.248413	1.31123	-1.39266
																								112.6	1.34234	0.122917	0.294416	-2.09625		23.9882	3.48535	0.225444	1.24857	-1.48968
																								112.7	1.31195	0.116177	0.271517	-2.15264		24.0096	3.67447	0.23539	1.30141	-1.44651
																								112.8	1.28596	0.116482	0.251505	-2.15002		24.0309	4.11629	0.232555	1.41495	-1.45863
																								112.9	1.18021	0.112959	0.165693	-2.18073		24.0522	3.67035	0.237028	1.30029	-1.43958
																								113	1.22463	0.115815	0.202636	-2.15576		24.0735	4.02819	0.243221	1.39332	-1.41379
																								113.1	1.29177	0.116099	0.256013	-2.15331		24.0948	4.85023	0.252401	1.57903	-1.37674
																								113.2	1.41471	0.118835	0.346923	-2.13002		24.1161	4.90224	0.254677	1.58969	-1.36776
																								113.3	1.40059	0.119914	0.336891	-2.12098		24.1374	5.74803	0.256701	1.74886	-1.35984
																								113.4	1.30262	0.111861	0.264379	-2.1905		24.1587	5.44384	0.23227	1.69448	-1.45986
																								113.5	1.2697	0.115507	0.238782	-2.15843		24.18	5.68156	0.238754	1.73723	-1.43232
																								113.6	1.26779	0.118565	0.237273	-2.1323		24.2013	5.68528	0.230873	1.73788	-1.46589
																								113.7	1.25565	0.114969	0.227656	-2.1631		24.2226	3.84373	0.225436	1.34644	-1.48972
																								113.8	1.1806	0.115171	0.166027	-2.16134		24.2439	3.6852	0.236893	1.30432	-1.44015
																								113.9	1.18406	0.117415	0.168952	-2.14204		24.2652	3.62547	0.235067	1.28798	-1.44788
																								114	1.24221	0.125495	0.21689	-2.07549		24.2865	3.56293	0.22874	1.27058	-1.47517
																								114.1	1.2481	0.11678	0.221625	-2.14746		24.3078	3.9285	0.249296	1.36826	-1.38912
																								114.2	1.21864	0.117544	0.197737	-2.14094		24.3291	3.70025	0.25261	1.3084	-1.37591
																								114.3	1.1582	0.119386	0.146865	-2.12539		24.3504	4.18292	0.237429	1.43101	-1.43789
																								114.4	1.16845	0.120373	0.155676	-2.11716		24.3717	3.97411	0.259245	1.3798	-1.34998
																								114.5	1.14427	0.121499	0.134765	-2.10785		24.393	3.5289	0.234771	1.26099	-1.44915
																								114.6	1.23042	0.118322	0.207357	-2.13435		24.4143	3.47416	0.233768	1.24535	-1.45343
																								114.7	1.25708	0.121699	0.228793	-2.10621		24.4356	3.60001	0.235173	1.28094	-1.44743
																								114.8	1.27934	0.124459	0.246344	-2.08378		24.4569	3.33872	0.241003	1.20559	-1.42294
																								114.9	1.33489	0.12815	0.288848	-2.05456		24.4782	3.37534	0.241003	1.2165	-1.42295
																								115	1.27166	0.124631	0.240321	-2.0824		24.4995	3.00001	0.261203	1.09862	-1.34246
																								115.1	1.26871	0.121844	0.238002	-2.10501		24.5209	2.51284	0.261034	0.921414	-1.3431
																								115.2	1.23544	0.120793	0.21143	-2.11368		24.5422	2.50012	0.266309	0.916339	-1.3231
																								115.3	1.20403	0.120416	0.185671	-2.1168		24.5635	2.36563	0.268982	0.861046	-1.31311
																								115.4	1.15944	0.116058	0.147939	-2.15367		24.5848	2.56811	0.244964	0.943169	-1.40665
																								115.5	1.14694	0.120602	0.137096	-2.11526		24.6061	2.81886	0.268748	1.03633	-1.31398
																								115.6	1.20319	0.119575	0.184974	-2.12381		24.6274	3.07848	0.2528	1.12444	-1.37516
																								115.7	1.18058	0.119797	0.166002	-2.12196		24.6487	3.42789	0.24193	1.23194	-1.4191
																								115.8	1.16129	0.114892	0.149527	-2.16377		24.67	3.38688	0.240704	1.21991	-1.42419
																								115.9	1.15359	0.110475	0.142878	-2.20297		24.6913	3.30763	0.244423	1.19623	-1.40886
																								116	1.20391	0.116819	0.185572	-2.14713		24.7126	3.42127	0.232521	1.23001	-1.45878
																								116.1	1.20206	0.118342	0.184034	-2.13417		24.7339	3.59012	0.234819	1.27819	-1.44894
																								116.2	1.12682	0.110842	0.119396	-2.19965		24.7552	3.70754	0.235269	1.31037	-1.44703
																								116.3	1.166	0.115347	0.15358	-2.15981		24.7765	3.841	0.245406	1.34573	-1.40484
																								116.4	1.25367	0.113359	0.226078	-2.1772		24.7978	4.29435	0.259427	1.4573	-1.34928
																								116.5	1.2179	0.112159	0.197128	-2.18783		24.8191	4.09368	0.287701	1.40944	-1.24583
																								116.6	1.24146	0.111395	0.216288	-2.19467		24.8404	5.45825	0.288123	1.69713	-1.24437
																								116.7	1.14097	0.112659	0.13188	-2.18339		24.8617	3.37743	0.274623	1.21711	-1.29236
																								116.8	1.14052	0.114405	0.131486	-2.16801		24.883	3.47064	0.288466	1.24434	-1.24318
																								116.9	1.16417	0.113728	0.152008	-2.17395		24.9043	3.71493	0.281867	1.31236	-1.26632
																								117	1.14668	0.112268	0.136873	-2.18686		24.9256	4.10759	0.274775	1.41284	-1.2918
																								117.1	1.16157	0.112951	0.149776	-2.1808		24.9469	4.46509	0.259032	1.49629	-1.3508
																								117.2	1.06912	0.11117	0.0668329	-2.19669		24.9682	5.60962	0.253277	1.72448	-1.37327
																								117.3	1.0907	0.115803	0.0868195	-2.15587		24.9895	4.49365	0.257121	1.50267	-1.35821
																								117.4	1.07706	0.117578	0.0742367	-2.14066		25.0108	4.23129	0.278717	1.44251	-1.27756
																								117.5	1.19883	0.112481	0.181348	-2.18497		25.0321	4.09215	0.259241	1.40907	-1.35
																								117.6	1.15049	0.115409	0.140189	-2.15927		25.0535	4.02504	0.245359	1.39253	-1.40503
																								117.7	1.09985	0.112135	0.0951758	-2.18805		25.0748	3.84862	0.230745	1.34771	-1.46644
																								117.8	1.15721	0.108458	0.146012	-2.22139		25.0961	3.37159	0.223988	1.21539	-1.49616
																								117.9	1.28159	0.112622	0.248101	-2.18372		25.1174	3.56154	0.247963	1.27019	-1.39448
																								118	1.11806	0.112087	0.111599	-2.18848		25.1387	3.67578	0.248111	1.30177	-1.39388
																								118.1	1.12778	0.11507	0.120251	-2.16222		25.16	3.9342	0.260875	1.36971	-1.34371
																								118.2	1.13813	0.120832	0.129388	-2.11335		25.1813	3.91265	0.251219	1.36421	-1.38143
																								118.3	1.16674	0.116009	0.154214	-2.15408		25.2026	3.89221	0.236966	1.35898	-1.43984
																								118.4	1.2479	0.122152	0.221463	-2.10249		25.2239	3.71238	0.232967	1.31167	-1.45686
																								118.5	1.19923	0.118096	0.181677	-2.13626		25.2452	3.41565	0.223071	1.22837	-1.50026
																								118.6	1.17942	0.119392	0.165026	-2.12534		25.2665	3.22315	0.210266	1.17036	-1.55938
																								118.7	1.17547	0.115838	0.161671	-2.15556		25.2878	3.3127	0.22613	1.19776	-1.48665
																								118.8	1.25185	0.114745	0.224619	-2.16504		25.3091	4.07739	0.257912	1.40546	-1.35514
																								118.9	1.2943	0.119404	0.257966	-2.12525		25.3304	5.80981	0.288759	1.75955	-1.24216
																								119	1.17804	0.115729	0.163856	-2.1565		25.3517	7.09604	0.297095	1.95954	-1.2137
																								119.1	1.19516	0.115971	0.178281	-2.15442		25.373	7.26903	0.318852	1.98362	-1.14303
																								119.2	1.23333	0.119082	0.209721	-2.12795		25.3943	7.39567	0.295478	2.00089	-1.21916
																								119.3	1.18859	0.119447	0.172765	-2.12489		25.4156	6.84386	0.273926	1.92335	-1.2949
																								119.4	1.18764	0.11659	0.171968	-2.14909		25.4369	6.39077	0.253516	1.85485	-1.37233
																								119.5	1.23914	0.118085	0.214419	-2.13635		25.4582	6.04782	0.25364	1.7997	-1.37184
																								119.6	1.22529	0.114699	0.20318	-2.16544		25.4795	5.8274	0.260917	1.76257	-1.34355
																								119.7	1.23693	0.113738	0.212634	-2.17386		25.5008	6.34353	0.277035	1.84744	-1.28361
																								119.8	1.19576	0.114739	0.178785	-2.16509		25.5221	6.92748	0.286906	1.9355	-1.2486
																								119.9	1.23122	0.118992	0.208002	-2.1287		25.5434	7.13659	0.292384	1.96523	-1.22969
																								120	1.21303	0.121182	0.193125	-2.11046		25.5648	6.64208	0.287628	1.89343	-1.24609
																								120.1	1.19416	0.12032	0.177442	-2.1176		25.5861	5.86433	0.301486	1.76889	-1.19903
																								120.2	1.23793	0.114461	0.21344	-2.16752		25.6074	6.44846	0.314726	1.86384	-1.15605
																								120.3	1.23593	0.117091	0.21182	-2.1448		25.6287	7.38844	0.326124	1.99992	-1.12048
																								120.4	1.27163	0.118017	0.240301	-2.13693		25.65	8.07028	0.316827	2.08819	-1.1494
																								120.5	1.20107	0.119171	0.183213	-2.1272		25.6713	8.40087	0.347725	2.12834	-1.05634
																								120.6	1.29275	0.11794	0.256775	-2.13758		25.6926	8.21694	0.286877	2.1062	-1.2487
																								120.7	1.2901	0.117146	0.254717	-2.14433		25.7139	7.71107	0.273065	2.04266	-1.29805
																								120.8	1.40628	0.12061	0.34095	-2.11519		25.7352	7.49202	0.262038	2.01384	-1.33926
																								120.9	1.39821	0.123745	0.335194	-2.08953		25.7565	7.52758	0.261268	2.01857	-1.34221
																								121	1.2942	0.117853	0.257894	-2.13832		25.7778	7.48153	0.254474	2.01244	-1.36856
																								121.1	1.32767	0.119432	0.283427	-2.12501		25.7991	7.14152	0.271692	1.96593	-1.30308
																								121.2	1.3229	0.120991	0.279824	-2.11204		25.8204	6.69314	0.270881	1.90108	-1.30608
																								121.3	1.37085	0.120616	0.315433	-2.11514		25.8417	6.13376	0.259098	1.81381	-1.35055
																								121.4	1.32833	0.117639	0.283926	-2.14014		25.863	5.49212	0.260006	1.70331	-1.34705
																								121.5	1.31808	0.117059	0.276178	-2.14507		25.8843	4.89489	0.255693	1.58819	-1.36378
																								121.6	1.36033	0.115257	0.307729	-2.16059		25.9056	4.55689	0.255312	1.51664	-1.36527
																								121.7	1.34758	0.112791	0.298309	-2.18222		25.9269	4.91985	0.259803	1.59328	-1.34783
																								121.8	1.4071	0.117023	0.341529	-2.14538		25.9482	4.95963	0.250019	1.60133	-1.38622
																								121.9	1.47577	0.126589	0.389178	-2.06681		25.9695	5.02643	0.25665	1.61471	-1.36004
																								122	1.47985	0.118251	0.391942	-2.13495		25.9908	4.99251	0.245567	1.60794	-1.40418
																								122.1	1.4495	0.115734	0.371222	-2.15646		26.0121	4.6755	0.22493	1.54234	-1.49197
																								122.2	1.44026	0.12085	0.364826	-2.1132		26.0334	4.77354	0.243791	1.56309	-1.41144
																								122.3	1.41999	0.119902	0.350649	-2.12108		26.0547	4.91691	0.243648	1.59268	-1.41203
																								122.4	1.46759	0.11945	0.383622	-2.12486		26.076	4.62119	0.231776	1.53065	-1.46198
																								122.5	1.35386	0.119129	0.302963	-2.12755		26.0974	4.46492	0.224022	1.49625	-1.49601
																								122.6	1.28083	0.116765	0.24751	-2.14759		26.1187	4.65288	0.237584	1.53749	-1.43723
																								122.7	1.23034	0.115421	0.207294	-2.15916		26.14	4.86859	0.23693	1.5828	-1.43999
																								122.8	1.23631	0.12351	0.212132	-2.09143		26.1613	5.69559	0.238653	1.73969	-1.43275
																								122.9	1.27739	0.124928	0.244817	-2.08002		26.1826	5.33442	0.254362	1.67418	-1.369
																								123	1.25122	0.124019	0.224123	-2.08732		26.2039	5.54867	0.273051	1.71356	-1.29809
																								123.1	1.30867	0.126597	0.26901	-2.06675		26.2252	5.65301	0.278012	1.73219	-1.28009
																								123.2	1.27898	0.126293	0.24606	-2.06915		26.2465	5.9963	0.284954	1.79114	-1.25543
																								123.3	1.34585	0.122016	0.297028	-2.1036		26.2678	5.74592	0.286922	1.74849	-1.24855
																								123.4	1.33049	0.119295	0.285548	-2.12615		26.2891	5.30399	0.280643	1.66846	-1.27067
																								123.5	1.38692	0.117743	0.327082	-2.13925		26.3104	5.30412	0.286662	1.66848	-1.24945
																								123.6	1.43359	0.113939	0.360179	-2.17209		26.3317	5.16277	0.268835	1.64147	-1.31366
																								123.7	1.43446	0.11929	0.36079	-2.1262		26.353	5.19469	0.27594	1.64764	-1.28757
																								123.8	1.46119	0.113803	0.379253	-2.17329		26.3743	4.94757	0.267178	1.5989	-1.31984
																								123.9	1.3799	0.117181	0.32201	-2.14404		26.3956	4.6664	0.27887	1.54039	-1.27701
																								124	1.41949	0.11897	0.350295	-2.12889		26.4169	4.25643	0.257657	1.44843	-1.35613
																								124.1	1.38831	0.122115	0.328088	-2.1028		26.4382	4.77024	0.271597	1.5624	-1.30344
																								124.2	1.24501	0.117138	0.219146	-2.1444		26.4595	5.12115	0.251251	1.63338	-1.3813
																								124.3	1.16969	0.12536	0.156741	-2.07656		26.4808	5.55434	0.265469	1.71458	-1.32626
																								124.4	1.18315	0.120947	0.168181	-2.11241		26.5021	5.11314	0.255127	1.63181	-1.366
																								124.5	1.19213	0.122439	0.175743	-2.10014		26.5234	4.4554	0.234348	1.49412	-1.45095
																								124.6	1.20964	0.116855	0.190326	-2.14682		26.5447	4.36159	0.270237	1.47284	-1.30846
																								124.7	1.22038	0.118327	0.19916	-2.1343		26.566	4.00698	0.241895	1.38804	-1.41925
																								124.8	1.25581	0.120751	0.227783	-2.11402		26.5873	4.06212	0.255121	1.40171	-1.36602
																								124.9	1.2476	0.121547	0.221219	-2.10745		26.6086	3.95924	0.26208	1.37605	-1.33911
																								125	1.1264	0.124748	0.11903	-2.08146		26.63	4.32384	0.262003	1.46414	-1.3394
																								125.1	1.14486	0.123614	0.135279	-2.09059		26.6513	4.45103	0.264886	1.49314	-1.32846
																								125.2	1.23023	0.118971	0.207202	-2.12888		26.6726	4.51665	0.25888	1.50777	-1.35139
																								125.3	1.28581	0.122639	0.251387	-2.09851		26.6939	4.46312	0.250111	1.49585	-1.38585
																								125.4	1.29856	0.119067	0.261259	-2.12807		26.7152	4.27532	0.245773	1.45286	-1.40335
																								125.5	1.22313	0.124932	0.201416	-2.07999		26.7365	3.95138	0.246441	1.37407	-1.40063
																								125.6	1.30987	0.123051	0.269927	-2.09516		26.7578	3.64211	0.250964	1.29256	-1.38245
																								125.7	1.26923	0.120114	0.238411	-2.11932		26.7791	3.63664	0.261316	1.29106	-1.34202
																								125.8	1.26822	0.119024	0.237615	-2.12843		26.8004	3.50264	0.246472	1.25352	-1.40051
																								125.9	1.2437	0.110171	0.21809	-2.20572		26.8217	3.44514	0.249063	1.23696	-1.39005
																								126	1.24653	0.122836	0.220363	-2.0969		26.843	3.69797	0.235842	1.30778	-1.44459
																								126.1	1.15732	0.118515	0.146104	-2.13271		26.8643	4.13075	0.237877	1.41846	-1.436
																								126.2	1.11253	0.122006	0.106638	-2.10369		26.8856	4.0031	0.233455	1.38707	-1.45477
																								126.3	1.21321	0.119393	0.193268	-2.12533		26.9069	4.04056	0.219441	1.39638	-1.51667
																								126.4	1.15439	0.12287	0.143571	-2.09663		26.9282	5.50887	0.233124	1.70636	-1.45619
																								126.5	1.15466	0.111338	0.14381	-2.19518		26.9495	4.01104	0.239329	1.38905	-1.42992
																								126.6	1.31854	0.125593	0.276528	-2.07471		26.9708	4.02867	0.24176	1.39344	-1.41981
																								126.7	1.35378	0.123236	0.302899	-2.09366		26.9921	3.64676	0.204324	1.29384	-1.58805
																								126.8	1.41702	0.129834	0.348556	-2.0415		27.0134	3.95421	0.237386	1.37478	-1.43807
																								126.9	1.3526	0.12927	0.302029	-2.04585		27.0347	3.81412	0.229563	1.33871	-1.47158
																								127	1.33183	0.129595	0.286552	-2.04334		27.056	3.73927	0.240902	1.31889	-1.42337
																								127.1	1.23865	0.131723	0.214023	-2.02705		27.0773	3.82472	0.23398	1.34148	-1.45252
																								127.2	1.23968	0.123735	0.214851	-2.08962		27.0986	4.29325	0.247692	1.45704	-1.39557
																								127.3	1.25813	0.126625	0.229625	-2.06652		27.1199	4.73943	0.264408	1.55592	-1.33026
																								127.4	1.31145	0.122991	0.271133	-2.09564		27.1413	4.52357	0.26656	1.5093	-1.32215
																								127.5	1.32614	0.121802	0.282276	-2.10536		27.1626	4.65921	0.251114	1.53885	-1.38185
																								127.6	1.31623	0.114552	0.27477	-2.16673		27.1839	4.61646	0.261068	1.52963	-1.34297
																								127.7	1.36455	0.11611	0.310821	-2.15322		27.2052	4.40977	0.255743	1.48382	-1.36358
																								127.8	1.34775	0.116568	0.298437	-2.14928		27.2265	4.48675	0.242279	1.50113	-1.41767
																								127.9	1.37921	0.122883	0.321509	-2.09652		27.2478	4.05888	0.22196	1.40091	-1.50526
																								128	1.30725	0.119815	0.267926	-2.1218		27.2691	4.47736	0.23467	1.49903	-1.44957
																								128.1	1.28287	0.12431	0.249101	-2.08498		27.2904	4.07173	0.245135	1.40407	-1.40594
																								128.2	1.16997	0.117954	0.156976	-2.13746		27.3117	4.03655	0.246696	1.39539	-1.3996
																								128.3	1.16602	0.118243	0.153594	-2.13501		27.333	4.0538	0.271229	1.39966	-1.30479
																								128.4	1.14132	0.122224	0.132182	-2.1019		27.3543	3.9783	0.244131	1.38085	-1.41005
																								128.5	1.08346	0.125755	0.0801584	-2.07342		27.3756	4.10806	0.26604	1.41295	-1.32411
																								128.6	1.14403	0.119802	0.134554	-2.12192		27.3969	4.21063	0.243643	1.43761	-1.41205
																								128.7	1.18659	0.118038	0.171084	-2.13675		27.4182	4.37098	0.249441	1.47499	-1.38853
																								128.8	1.2342	0.117625	0.210424	-2.14026		27.4395	4.62075	0.241516	1.53056	-1.42082
																								128.9	1.21406	0.127351	0.193971	-2.06081		27.4608	4.55572	0.248387	1.51638	-1.39277
																								129	1.15129	0.117574	0.140886	-2.14068		27.4821	4.47605	0.252321	1.49874	-1.37705
																								129.1	1.20308	0.128126	0.184888	-2.05474		27.5034	4.65683	0.25344	1.53834	-1.37263
																								129.2	1.15392	0.124794	0.143161	-2.08109		27.5247	4.41979	0.239213	1.48609	-1.4304
																								129.3	1.19661	0.119552	0.17949	-2.124		27.546	4.75646	0.245782	1.5595	-1.40331
																								129.4	1.22277	0.118306	0.201121	-2.13448		27.5673	4.60905	0.242706	1.52802	-1.4159
																								129.5	1.2286	0.115683	0.205874	-2.1569		27.5886	4.7192	0.235658	1.55164	-1.44537
																								129.6	1.24088	0.119711	0.215821	-2.12268		27.6099	4.29996	0.239433	1.45861	-1.42948
																								129.7	1.24822	0.114269	0.221718	-2.1692		27.6312	3.95351	0.230349	1.3746	-1.46816
																								129.8	1.34916	0.11339	0.299479	-2.17692		27.6525	4.15996	0.240409	1.42551	-1.42541
																								129.9	1.25514	0.116981	0.227244	-2.14574		27.6739	3.84856	0.250431	1.3477	-1.38457
																								130	1.26127	0.118844	0.232123	-2.12994		27.6952	3.71529	0.245784	1.31246	-1.4033
																								130.1	1.17718	0.114552	0.16312	-2.16672		27.7165	3.64994	0.30803	1.29471	-1.17756
																								130.2	1.24455	0.116555	0.218772	-2.14939		27.7378	3.80226	0.262779	1.33559	-1.33644
																								130.3	1.22423	0.115964	0.202311	-2.15447		27.7591	3.86632	0.256867	1.3523	-1.3592
																								130.4	1.19593	0.119422	0.178921	-2.12509		27.7804	3.99603	0.256897	1.3853	-1.35908
																								130.5	1.19512	0.124052	0.178247	-2.08705		27.8017	4.34336	0.275174	1.46865	-1.29035
																								130.6	1.20293	0.125992	0.184764	-2.07154		27.823	4.23271	0.249257	1.44284	-1.38927
																								130.7	1.2272	0.12223	0.204736	-2.10185		27.8443	4.02298	0.245342	1.39202	-1.4051
																								130.8	1.26075	0.118155	0.23171	-2.13576		27.8656	3.88857	0.240782	1.35804	-1.42386
																								130.9	1.25033	0.120205	0.223406	-2.11856		27.8869	3.52548	0.231656	1.26002	-1.4625
																								131	1.27699	0.114689	0.244507	-2.16553		27.9082	3.40604	0.242981	1.22555	-1.41477
																								131.1	1.23779	0.121516	0.21333	-2.10771		27.9295	3.49048	0.239512	1.25004	-1.42915
																								131.2	1.21386	0.122069	0.193806	-2.10317		27.9508	3.39346	0.240868	1.22185	-1.4235
																								131.3	1.21716	0.117352	0.196521	-2.14257		27.9721	3.44245	0.234568	1.23618	-1.45001
																								131.4	1.15706	0.120401	0.145886	-2.11692		27.9934	3.22967	0.226631	1.17238	-1.48443
																								131.5	1.24554	0.118814	0.219566	-2.1302		28.0147	3.09996	0.238434	1.13139	-1.43366
																								131.6	1.37063	0.121473	0.315274	-2.10807		28.036	3.24606	0.233475	1.17744	-1.45468
																								131.7	1.32363	0.11855	0.280378	-2.13242		28.0573	3.18435	0.22603	1.15825	-1.48709
																								131.8	1.30277	0.12467	0.264495	-2.08209		28.0786	3.5407	0.250546	1.26432	-1.38411
																								131.9	1.22669	0.125068	0.204323	-2.0789		28.0999	4.14707	0.26558	1.4224	-1.32584
																								132	1.25003	0.127709	0.223166	-2.058		28.1212	4.9618	0.27924	1.60177	-1.27568
																								132.1	1.13627	0.126911	0.127751	-2.06427		28.1425	6.02013	0.29872	1.79511	-1.20825
																								132.2	1.14893	0.132193	0.13883	-2.02349		28.1638	6.3649	0.293399	1.8508	-1.22622
																								132.3	1.17007	0.125452	0.157065	-2.07583		28.1852	6.22295	0.300472	1.82824	-1.2024
																								132.4	1.16317	0.124572	0.151153	-2.08287		28.2065	6.40907	0.318808	1.85771	-1.14317
																								132.5	1.13934	0.123128	0.130453	-2.09453		28.2278	5.97309	0.266755	1.78726	-1.32143
																								132.6	1.15855	0.118958	0.147166	-2.12898		28.2491	5.8764	0.266644	1.77094	-1.32184
																								132.7	1.22612	0.130277	0.203855	-2.03809		28.2704	6.25977	0.286962	1.83414	-1.24841
																								132.8	1.25261	0.125798	0.225231	-2.07308		28.2917	6.44487	0.273637	1.86328	-1.29595
																								132.9	1.30029	0.123371	0.262587	-2.09256		28.313	6.58386	0.271808	1.88462	-1.30266
																								133	1.31749	0.123141	0.275726	-2.09442		28.3343	6.36761	0.258202	1.85122	-1.35401
																								133.1	1.30119	0.123136	0.263277	-2.09446		28.3556	5.59395	0.235685	1.72169	-1.44526
																								133.2	1.14233	0.128444	0.133066	-2.05226		28.3769	4.77997	0.229301	1.56443	-1.47272
																								133.3	1.1374	0.121748	0.128742	-2.1058		28.3982	4.47199	0.222342	1.49783	-1.50354
																								133.4	1.06634	0.131833	0.0642298	-2.02622		28.4195	4.44717	0.225908	1.49227	-1.48763
																								133.5	1.12213	0.123201	0.115231	-2.09394		28.4408	4.63178	0.226218	1.53294	-1.48626
																								133.6	1.15481	0.118971	0.143936	-2.12888		28.4621	4.75564	0.236267	1.55933	-1.44279
																								133.7	1.23073	0.12154	0.20761	-2.10751		28.4834	4.81648	0.244658	1.57204	-1.40789
																								133.8	1.26604	0.12606	0.235896	-2.07099		28.5047	4.87461	0.248701	1.58404	-1.3915
																								133.9	1.26964	0.127297	0.238736	-2.06123		28.526	4.72359	0.264746	1.55257	-1.32898
																								134	1.27023	0.130958	0.239201	-2.03288		28.5473	5.07741	0.257477	1.6248	-1.35682
																								134.1	1.20189	0.130515	0.183892	-2.03627		28.5686	4.93641	0.258826	1.59664	-1.3516
																								134.2	1.22274	0.127901	0.201095	-2.0565		28.5899	4.87387	0.260979	1.58389	-1.34332
																								134.3	1.20306	0.127392	0.184867	-2.06049		28.6112	5.29844	0.277065	1.66741	-1.2835
																								134.4	1.19496	0.124377	0.178116	-2.08444		28.6325	5.75059	0.264097	1.7493	-1.33144
																								134.5	1.22828	0.125344	0.205613	-2.07669		28.6538	5.82704	0.259785	1.76251	-1.3479
																								134.6	1.24527	0.125047	0.219355	-2.07906		28.6751	6.16597	0.267478	1.81905	-1.31872
																								134.7	1.32023	0.125142	0.277805	-2.07831		28.6964	6.00889	0.277442	1.79324	-1.28214
																								134.8	1.29563	0.121218	0.258995	-2.11016		28.7178	5.74325	0.281693	1.74803	-1.26694
																								134.9	1.37555	0.116552	0.318857	-2.14942		28.7391	5.32861	0.282058	1.67309	-1.26564
																								135	1.24832	0.120694	0.221797	-2.1145		28.7604	4.89684	0.284141	1.58859	-1.25829
																								135.1	1.28677	0.11882	0.252139	-2.13014		28.7817	4.52613	0.300227	1.50987	-1.20322
																								135.2	1.28961	0.121003	0.254337	-2.11194		28.803	4.26173	0.296847	1.44967	-1.21454
																								135.3	1.23924	0.119163	0.214501	-2.12727		28.8243	4.22901	0.28844	1.44197	-1.24327
																								135.4	1.24027	0.117535	0.215329	-2.14102		28.8456	4.47091	0.295975	1.49759	-1.21748
																								135.5	1.19028	0.117946	0.17419	-2.13753		28.8669	4.70927	0.313434	1.54953	-1.16017
																								135.6	1.20665	0.11631	0.187845	-2.15149		28.8882	4.42046	0.256325	1.48624	-1.36131
																								135.7	1.24539	0.127209	0.219453	-2.06193		28.9095	4.89664	0.287321	1.58855	-1.24716
																								135.8	1.26363	0.123927	0.233989	-2.08806		28.9308	4.86367	0.289453	1.58179	-1.23976
																								135.9	1.26173	0.123022	0.232484	-2.09539		28.9521	4.95375	0.277322	1.60014	-1.28258
																								136	1.33948	0.126413	0.29228	-2.0682		28.9734	5.12217	0.277711	1.63358	-1.28117
																								136.1	1.27835	0.12272	0.245569	-2.09785		28.9947	5.3331	0.274235	1.67393	-1.29377
																								136.2	1.32701	0.119792	0.282929	-2.12199		29.016	4.93263	0.254024	1.59587	-1.37033
																								136.3	1.28046	0.120202	0.247221	-2.11858		29.0373	5.13041	0.265352	1.63519	-1.3267
																								136.4	1.44312	0.120371	0.36681	-2.11717		29.0586	5.78457	0.278996	1.75519	-1.27656
																								136.5	1.39357	0.113946	0.331868	-2.17204		29.0799	6.03204	0.28797	1.79709	-1.2449
																								136.6	1.34924	0.114906	0.299538	-2.16364		29.1012	6.13889	0.29772	1.81464	-1.2116
																								136.7	1.32139	0.115739	0.278682	-2.15641		29.1225	6.47311	0.290753	1.86766	-1.23528
																								136.8	1.40521	0.116659	0.340188	-2.1485		29.1438	6.39204	0.281798	1.85505	-1.26657
																								136.9	1.47097	0.116284	0.385921	-2.15172		29.1651	6.33823	0.285189	1.8466	-1.2546
																								137	1.43143	0.124261	0.358677	-2.08537		29.1864	5.37768	0.261828	1.68226	-1.34007
																								137.1	1.43004	0.119183	0.357702	-2.12709		29.2077	4.61538	0.278489	1.52939	-1.27838
																								137.2	1.32188	0.120106	0.279057	-2.11938		29.229	4.23398	0.268822	1.44314	-1.31371
																								137.3	1.37204	0.116203	0.316296	-2.15241		29.2504	3.9846	0.289841	1.38244	-1.23842
																								137.4	1.31074	0.11109	0.270591	-2.19742		29.2717	4.10615	0.37431	1.41249	-0.982671
																								137.5	1.32014	0.115693	0.277734	-2.15682		29.293	4.00044	0.27983	1.3864	-1.27357
																								137.6	1.41813	0.114613	0.349341	-2.16619		29.3143	4.1978	0.276072	1.43456	-1.28709
																								137.7	1.50041	0.113086	0.405741	-2.1796		29.3356	4.36171	0.267023	1.47286	-1.32042
																								137.8	1.50527	0.113183	0.408974	-2.17875		29.3569	4.59652	0.269372	1.5253	-1.31166
																								137.9	1.4907	0.113797	0.399249	-2.17334		29.3782	4.5243	0.280875	1.50946	-1.26985
																								138	1.71211	0.111902	0.537728	-2.19013		29.3995	4.27646	0.267909	1.45313	-1.31711
																								138.1	1.5182	0.113971	0.417526	-2.17181		29.4208	3.90878	0.283105	1.36323	-1.26194
																								138.2	1.43535	0.108352	0.361406	-2.22237		29.4421	4.24449	0.2743	1.44562	-1.29353
																								138.3	1.43304	0.108888	0.359798	-2.21744		29.4634	3.67167	0.281415	1.30065	-1.26792
																								138.4	1.35812	0.105434	0.306098	-2.24967		29.4847	4.01802	0.275124	1.39079	-1.29053
																								138.5	1.34499	0.106217	0.296389	-2.24227		29.506	4.26503	0.268755	1.45045	-1.31395
																								138.6	1.4309	0.102514	0.358301	-2.27776		29.5273	4.40015	0.278096	1.48164	-1.27979
																								138.7	1.32859	0.105569	0.284122	-2.24839		29.5486	4.59778	0.300638	1.52557	-1.20185
																								138.8	1.35031	0.11024	0.300336	-2.20509		29.5699	4.90229	0.302443	1.5897	-1.19586
																								138.9	1.47217	0.110636	0.386735	-2.20151		29.5912	4.49537	0.282471	1.50305	-1.26418
																								139	1.38234	0.109154	0.323777	-2.21499		29.6125	4.91813	0.286327	1.59293	-1.25062
																								139.1	1.37615	0.111301	0.319292	-2.19552		29.6338	4.77833	0.28164	1.56409	-1.26713
																								139.2	1.28329	0.110056	0.249429	-2.20677		29.6551	4.37698	0.28698	1.47636	-1.24834
																								139.3	1.16842	0.111292	0.155651	-2.1956		29.6764	4.53652	0.290306	1.51216	-1.23682
																								139.4	1.10771	0.113848	0.102297	-2.17289		29.6977	4.75337	0.281814	1.55885	-1.26651
																								139.5	1.24443	0.110779	0.218676	-2.20021		29.719	4.51262	0.256016	1.50688	-1.36252
																								139.6	1.22524	0.115313	0.203139	-2.16011		29.7403	4.81514	0.308489	1.57177	-1.17607
																								139.7	1.18738	0.108236	0.171753	-2.22344		29.7617	5.53013	0.300222	1.71021	-1.20323
																								139.8	1.28514	0.110643	0.250871	-2.20144		29.783	4.71998	0.302214	1.5518	-1.19662
																								139.9	1.31211	0.112879	0.271639	-2.18144		29.8043	5.35287	0.307185	1.67763	-1.18031
																								140	1.25698	0.116568	0.228713	-2.14928		29.8256	5.21666	0.302114	1.65186	-1.19695
																								140.1	1.23642	0.109288	0.212219	-2.21377		29.8469	4.60522	0.280284	1.52719	-1.27195
																								140.2	1.21324	0.108386	0.193296	-2.22205		29.8682	4.76014	0.282877	1.56028	-1.26274
																								140.3	1.20108	0.107371	0.183223	-2.23147		29.8895	5.08285	0.30088	1.62587	-1.20105
																								140.4	1.23125	0.118233	0.208028	-2.1351		29.9108	5.10843	0.29814	1.63089	-1.21019
																								140.5	1.23402	0.10627	0.210279	-2.24178		29.9321	4.96141	0.294159	1.60169	-1.22364
																								140.6	1.20596	0.107783	0.187274	-2.22764		29.9534	5.10602	0.296737	1.63042	-1.21491
																								140.7	1.36675	0.109773	0.312436	-2.20934		29.9747	5.12498	0.300533	1.63413	-1.2022
																								140.8	1.36942	0.116798	0.314386	-2.14731		29.996	5.15669	0.274897	1.6403	-1.29136
																								140.9	1.40228	0.108022	0.338102	-2.22542		30.0173	5.9356	0.295706	1.78097	-1.21839
																								141	1.35549	0.118944	0.304163	-2.1291		30.0386	6.1486	0.30042	1.81622	-1.20258
																								141.1	1.37149	0.111803	0.315901	-2.19101		30.0599	5.91004	0.268448	1.77665	-1.3151
																								141.2	1.37775	0.113717	0.320449	-2.17404		30.0812	6.81636	0.307666	1.91933	-1.17874
																								141.3	1.43772	0.118166	0.36306	-2.13567		30.1025	6.97873	0.29868	1.94287	-1.20838
																								141.4	1.499	0.111576	0.4048	-2.19305		30.1238	6.26226	0.269076	1.83454	-1.31276
																								141.5	1.54934	0.110619	0.43783	-2.20167		30.1451	6.83446	0.303047	1.92198	-1.19387
																								141.6	1.47641	0.115352	0.389613	-2.15976		30.1664	6.89902	0.306152	1.93138	-1.18367
																								141.7	1.5222	0.106588	0.420154	-2.23878		30.1877	6.57447	0.303691	1.88319	-1.19175
																								141.8	1.59572	0.112284	0.467327	-2.18672		30.209	5.84899	0.304493	1.76627	-1.18911
																								141.9	1.57126	0.108196	0.451877	-2.22381		30.2303	5.1502	0.290342	1.63904	-1.2367
																								142	1.53392	0.110171	0.427826	-2.20572		30.2516	5.67425	0.311345	1.73594	-1.16685
																								142.1	1.54791	0.11415	0.436908	-2.17024		30.2729	6.07528	0.317015	1.80423	-1.14881
																								142.2	1.42813	0.108025	0.356365	-2.22539		30.2943	6.41427	0.320005	1.85853	-1.13942
																								142.3	1.51389	0.103784	0.414684	-2.26544		30.3156	7.4937	0.331113	2.01406	-1.1053
																								142.4	1.51818	0.102461	0.417511	-2.27827		30.3369	7.49263	0.330938	2.01392	-1.10582
																								142.5	1.59238	0.109485	0.465232	-2.21197		30.3582	7.8189	0.411265	2.05654	-0.888517
																								142.6	1.61097	0.108354	0.476835	-2.22235		30.3795	8.23403	0.348258	2.10828	-1.05481
																								142.7	1.61485	0.110862	0.479242	-2.19947		30.4008	8.95848	0.341382	2.1926	-1.07475
																								142.8	2.59134	0.111074	0.952176	-2.19756		30.4221	9.24707	0.342277	2.22431	-1.07213
																								142.9	1.59583	0.114579	0.467393	-2.16649		30.4434	8.47231	0.332184	2.1368	-1.10207
																								143	1.5517	0.115138	0.439352	-2.16162		30.4647	7.76253	0.307271	2.04931	-1.18003
																								143.1	1.48333	0.11351	0.394291	-2.17586		30.486	8.10001	0.305549	2.09186	-1.18565
																								143.2	1.62414	0.111206	0.484977	-2.19637		30.5073	7.6091	0.300593	2.02935	-1.202
																								143.3	1.73128	0.114754	0.54886	-2.16497		30.5286	7.11832	0.303042	1.96267	-1.19388
																								143.4	1.70064	0.113141	0.531005	-2.17912		30.5499	7.18217	0.317762	1.9716	-1.14645
																								143.5	1.61289	0.109568	0.478028	-2.21121		30.5712	6.36113	0.32335	1.85021	-1.12902
																								143.6	1.6538	0.105704	0.503074	-2.24712		30.5925	5.9262	0.318792	1.77938	-1.14322
																								143.7	1.64179	0.115386	0.495787	-2.15948		30.6138	5.1561	0.305784	1.64018	-1.18487
																								143.8	1.66517	0.112432	0.509929	-2.1854		30.6351	4.74	0.307718	1.55604	-1.17857
																								143.9	1.6308	0.112067	0.489071	-2.18866		30.6564	4.66005	0.289447	1.53903	-1.23978
																								144	1.63871	0.110517	0.49391	-2.20258		30.6777	4.60237	0.269496	1.52657	-1.3112
																								144.1	1.5586	0.112788	0.443785	-2.18224		30.699	4.88294	0.263004	1.58575	-1.33558
																								144.2	1.55751	0.108536	0.443087	-2.22068		30.7203	5.34171	0.266291	1.67555	-1.32317
																								144.3	1.71595	0.11189	0.539966	-2.19024		30.7416	5.68468	0.270506	1.73777	-1.30746
																								144.4	1.69998	0.116508	0.530616	-2.1498		30.7629	5.87297	0.284226	1.77036	-1.25799
																								144.5	1.69414	0.104783	0.527173	-2.25586		30.7842	6.82599	0.300105	1.92074	-1.20362
																								144.6	1.76918	0.115421	0.570514	-2.15917		30.8056	7.76336	0.314485	2.04942	-1.15682
																								144.7	1.77005	0.117064	0.57101	-2.14504		30.8269	8.13475	0.321999	2.09614	-1.13321
																								144.8	1.75643	0.112405	0.563286	-2.18564		30.8482	8.04423	0.320697	2.08496	-1.13726
																								144.9	1.67729	0.116001	0.517178	-2.15415		30.8695	7.58819	0.35877	2.02659	-1.02507
																								145	1.5697	0.106262	0.450882	-2.24184		30.8908	6.83928	0.324761	1.92268	-1.12467
																								145.1	1.47606	0.101669	0.389379	-2.28603		30.9121	6.01302	0.350556	1.79393	-1.04823
																								145.2	1.48068	0.112484	0.3925	-2.18495		30.9334	5.67355	0.312212	1.73581	-1.16407
																								145.3	1.65085	0.114397	0.501292	-2.16808		30.9547	5.39656	0.304751	1.68576	-1.18826
																								145.4	1.77618	0.112351	0.574467	-2.18613		30.976	5.18735	0.291459	1.64622	-1.23286
																								145.5	1.81531	0.110023	0.596258	-2.20707		30.9973	5.04797	0.288431	1.61899	-1.2433
																								145.6	1.76207	0.104956	0.56649	-2.25421		31.0186	5.13146	0.290295	1.63539	-1.23686
																								145.7	1.88587	0.116933	0.63439	-2.14615		31.0399	5.22088	0.304981	1.65267	-1.1875
																								145.8	1.92003	0.122029	0.65234	-2.10349		31.0612	5.30215	0.328143	1.66811	-1.1143
																								145.9	1.93157	0.121399	0.658332	-2.10867		31.0825	5.499	0.292505	1.70457	-1.22927
																								146	1.92423	0.116201	0.654527	-2.15243		31.1038	5.18841	0.312075	1.64643	-1.16451
																								146.1	1.84667	0.117784	0.613384	-2.1389		31.1251	5.10519	0.309372	1.63026	-1.17321
																								146.2	1.86471	0.119595	0.623103	-2.12365		31.1464	4.96992	0.307157	1.6034	-1.1804
																								146.3	1.75288	0.118487	0.561261	-2.13295		31.1677	4.82015	0.303546	1.5728	-1.19222
																								146.4	1.75349	0.115929	0.561611	-2.15478		31.189	5.2296	0.32867	1.65434	-1.1127
																								146.5	1.80877	0.11134	0.592647	-2.19517		31.2103	5.50464	0.30875	1.70559	-1.17522
																								146.6	1.97483	0.113325	0.680483	-2.1775		31.2316	5.7772	0.308363	1.75392	-1.17648
																								146.7	1.86556	0.113125	0.623563	-2.17926		31.2529	5.61844	0.299832	1.72605	-1.20453
																								146.8	1.93228	0.117126	0.6587	-2.1445		31.2742	5.71246	0.296077	1.74265	-1.21713
																								146.9	1.81407	0.115186	0.595571	-2.16121		31.2955	6.40158	0.315163	1.85654	-1.15467
																								147	1.91784	0.12596	0.651197	-2.07179		31.3168	7.01304	0.321192	1.94777	-1.13572
																								147.1	1.9411	0.120798	0.663256	-2.11364		31.3382	7.8209	0.320602	2.0568	-1.13755
																								147.2	2.06435	0.121172	0.724815	-2.11054		31.3595	8.06287	0.323657	2.08727	-1.12807
																								147.3	2.00217	0.11655	0.69423	-2.14943		31.3808	7.61426	0.30937	2.03002	-1.17322
																								147.4	2.06154	0.112027	0.723452	-2.18902		31.4021	7.38871	0.327546	1.99995	-1.11613
																								147.5	2.14881	0.117101	0.764913	-2.14472		31.4234	7.03488	0.323103	1.95088	-1.12978
																								147.6	2.10767	0.114828	0.745583	-2.16432		31.4447	6.99172	0.315625	1.94473	-1.1532
																								147.7	2.13417	0.115489	0.758076	-2.15858		31.466	7.1036	0.329647	1.9606	-1.10973
																								147.8	2.08561	0.11274	0.735063	-2.18267		31.4873	6.85101	0.330122	1.9244	-1.10829
																								147.9	2.00714	0.116362	0.696711	-2.15105		31.5086	6.92342	0.334521	1.93491	-1.09505
																								148	2.14488	0.115511	0.763084	-2.15839		31.5299	6.59307	0.346472	1.88602	-1.05995
																								148.1	2.10247	0.109816	0.743112	-2.20895		31.5512	6.34879	0.351432	1.84826	-1.04574
																								148.2	2.07283	0.111588	0.728913	-2.19294		31.5725	6.00919	0.34844	1.79329	-1.05429
																								148.3	1.86645	0.107465	0.624037	-2.23059		31.5938	5.86845	0.343505	1.76959	-1.06855
																								148.4	2.00738	0.0978307	0.69683	-2.32452		31.6151	5.88754	0.345997	1.77284	-1.06133
																								148.5	2.77491	0.074313	1.02062	-2.59947		31.6364	5.52267	0.363348	1.70886	-1.01239
																								148.6	4.38445	0.0474923		-3.04719		31.6577	5.94842	0.353719	1.78313	-1.03925
																								148.7	3.61634	0.0624684		-2.77309		31.679	6.34621	0.361269	1.84786	-1.01813
																								148.8	4.50532	0.0708304		-2.64747		31.7003	6.96952	0.360342	1.94155	-1.0207
																								148.9	6.76635	0.238653		-1.43275		31.7216	8.44605	0.355802	2.1337	-1.03338
																								149	12.8561	0.172689		-1.75627		31.7429	9.10488	0.363366	2.20881	-1.01235
																								149.1	3.33128	0.0920104		-2.38585		31.7642	10.148	0.371066	2.31727	-0.991374
																								149.2	1.18681	0.216812	0.171268	-1.52873		31.7855	9.66292	0.34415	2.2683	-1.06668
																								149.3	6.00158	0.140877		-1.95987		31.8068	9.04847	0.338014	2.2026	-1.08467
																								149.4	2.43901	9.48376				31.8281	8.25403	0.33062	2.1107	-1.10679
																								149.5	1.80497	0.109044	0.590542	-2.216		31.8495	7.34336	0.340783	1.9938	-1.07651
																								149.6	1.71431	0.119622	0.539011	-2.12342		31.8708	7.35345	0.367021	1.99517	-1.00234
																								149.7	1.77342	0.112975	0.572911	-2.18059		31.8921	7.07862	0.316233	1.95708	-1.15128
																								149.8	1.5654	0.127359	0.448139	-2.06075		31.9134	7.71435	0.336425	2.04308	-1.08938
																								149.9	1.62661	0.123213	0.4865	-2.09384		31.9347	7.82722	0.340554	2.05761	-1.07718
																								150	1.57003	0.123725	0.451097	-2.0897		31.956	7.59338	0.323701	2.02728	-1.12793
																								150.1	1.61775	0.11642	0.481034	-2.15055		31.9773	8.2372	0.328247	2.10866	-1.11399
																								150.2	1.64477	0.118628	0.497599	-2.13176		31.9986	7.5041	0.307085	2.01545	-1.18063
																								150.3	1.63095	0.120446	0.48916	-2.11655		32.0199	8.32322	0.331351	2.11905	-1.10458
																								150.4	1.5966	0.124454	0.467876	-2.08382		32.0412	8.81479	0.342444	2.17643	-1.07165
																								150.5	1.66492	0.121832	0.509777	-2.10511		32.0625	8.78455	0.339631	2.17299	-1.07989
																								150.6	1.65802	0.128699	0.505622	-2.05028		32.0838	8.85756	0.344442	2.18127	-1.06583
																								150.7	1.66113	0.125712	0.507495	-2.07376		32.1051	8.8989	0.354072	2.18593	-1.03825
																								150.8	1.77019	0.119656	0.57109	-2.12313		32.1264	8.65045	0.341484	2.15761	-1.07446
																								150.9	1.81521	0.11673	0.5962	-2.1479		32.1477	9.07625	0.359596	2.20566	-1.02277
																								151	1.89104	0.10684	0.637126	-2.23642		32.169	8.70771	0.349727	2.16421	-1.0506
																								151.1	1.9552	0.105834	0.670492	-2.24588		32.1903	9.19459	0.345644	2.21862	-1.06234
																								151.2	2.06766	0.101209	0.726418	-2.29057		32.2116	9.29656	0.340147	2.22964	-1.07838
																								151.3	2.01961	0.0966877	0.702905	-2.33627		32.2329	8.82229	0.325677	2.17728	-1.12185
																								151.4	2.13583	0.0980888	0.758854	-2.32188		32.2542	8.83242	0.344504	2.17843	-1.06565
																								151.5	2.11339	0.0842983	0.748295	-2.47339		32.2755	8.71099	0.340546	2.16459	-1.07721
																								151.6	2.07923	0.0984674	0.731997	-2.31803		32.2968	7.8542	0.302127	2.06105	-1.19691
																								151.7	1.83152	0.109816	0.605144	-2.20895		32.3181	7.33809	0.292194	1.99308	-1.23034
																								151.8	1.60503	0.118898	0.473142	-2.12949		32.3394	6.66158	0.301344	1.89636	-1.1995
																								151.9	1.62249	0.12042	0.483961	-2.11677		32.3607	6.62142	0.31303	1.89031	-1.16146
																								152	1.58665	0.121749	0.461627	-2.10579		32.3821	7.25645	0.33593	1.98189	-1.09085
																								152.1	1.64666	0.118987	0.498747	-2.12874		32.4034	8.02688	0.322111	2.0828	-1.13286
																								152.2	1.67082	0.117998	0.513314	-2.13709		32.4247	9.13724	0.32964	2.21236	-1.10975
																								152.3	1.70784	0.11576	0.53523	-2.15623		32.446	9.78206	0.339175	2.28055	-1.08124
																								152.4	1.7854	0.114763	0.579641	-2.16488		32.4673	10.035	0.339481	2.30607	-1.08034
																								152.5	1.7569	0.103194	0.563549	-2.27115		32.4886	10.0683	0.353298	2.30939	-1.04044
																								152.6	1.99933	0.11092	0.69281	-2.19895		32.5099	10.0296	0.352951	2.30554	-1.04143
																								152.7	1.98817	0.11268	0.687213	-2.1832		32.5312	9.59271	0.350653	2.261	-1.04796
																								152.8	2.04553	0.104119	0.715659	-2.26222		32.5525	9.08245	0.359865	2.20634	-1.02203
																								152.9	1.98902	0.120463	0.68764	-2.11642		32.5738	8.23691	0.355606	2.10863	-1.03393
																								153	2.08319	0.112064	0.733903	-2.18869		32.5951	8.01836	0.345827	2.08173	-1.06182
																								153.1	2.19921	0.121519	0.788097	-2.10768		32.6164	7.31378	0.351368	1.98976	-1.04592
																								153.2	2.07898	0.123875	0.731879	-2.08848		32.6377	7.89742	0.377377	2.06654	-0.974511
																								153.3	1.97781	0.114214	0.681989	-2.16968		32.659	7.56293	0.339139	2.02326	-1.08135
																								153.4	1.96311	0.118185	0.674528	-2.13551		32.6803	8.71356	0.368611	2.16488	-0.998015
																								153.5	1.90819	0.104507	0.646156	-2.2585		32.7016	8.31605	0.368217	2.11819	-0.999084
																								153.6	1.93686	0.119236	0.661068	-2.12665		32.7229	7.48403	0.341438	2.01277	-1.07459
																								153.7	1.87306	0.120476	0.627572	-2.11631		32.7442	7.39782	0.379764	2.00118	-0.968206
																								153.8	1.93254	0.110599	0.658837	-2.20184		32.7655	6.72241	0.329434	1.90545	-1.11038
																								153.9	1.98518	0.116075	0.685712	-2.15352		32.7868	5.62621	0.307332	1.72744	-1.17983
																								154	1.93204	0.113476	0.658578	-2.17617		32.8081	5.9007	0.327277	1.77507	-1.11695
																								154.1	1.90747	0.11967	0.645778	-2.12301		32.8294	5.71667	0.331387	1.74339	-1.10447
																								154.2	1.89332	0.116147	0.63833	-2.1529		32.8507	5.21155	0.295764	1.65088	-1.21819
																								154.3	2.01288	0.115093	0.699565	-2.16201		32.872	5.3581	0.320184	1.67861	-1.13886
																								154.4	1.99674	0.113461	0.691514	-2.1763		32.8933	5.3035	0.314313	1.66837	-1.15737
																								154.5	2.11161	0.121229	0.747451	-2.11008		32.9147	5.48108	0.314396	1.7013	-1.1571
																								154.6	2.02354	0.115003	0.704846	-2.1628		32.936	5.75357	0.327615	1.74982	-1.11592
																								154.7	2.0061	0.117887	0.696193	-2.13802		32.9573	6.51543	0.326624	1.87417	-1.11895
																								154.8	2.10515	0.118605	0.744386	-2.13195		32.9786	7.59185	0.325179	2.02707	-1.12338
																								154.9	1.987	0.117516	0.686625	-2.14118		32.9999	7.95146	0.317148	2.07336	-1.14839
																								155	1.99635	0.116229	0.691319	-2.15219		33.0212	8.1521	0.34177	2.09827	-1.07362
																								155.1	1.87025	0.109758	0.626075	-2.20948		33.0425	9.33919	0.347621	2.23422	-1.05664
																								155.2	1.97586	0.108606	0.681004	-2.22003		33.0638	8.84838	0.341316	2.18023	-1.07495
																								155.3	1.87342	0.116969	0.627765	-2.14585		33.0851	8.53145	0.3558	2.14376	-1.03339
																								155.4	1.90931	0.118315	0.646741	-2.13441		33.1064	8.26011	0.358687	2.11144	-1.02531
																								155.5	1.86222	0.118811	0.62177	-2.13022		33.1277	8.02825	0.373187	2.08297	-0.985675
																								155.6	1.8061	0.120491	0.591169	-2.11618		33.149	7.50465	0.379569	2.01552	-0.96872
																								155.7	1.90589	0.113152	0.644948	-2.17902		33.1703	6.97825	0.413689	1.9428	-0.882641
																								155.8	1.54824	0.104903	0.437121	-2.25472		33.1916	7.2142	0.370462	1.97605	-0.993006
																								155.9	1.59269	0.11244	0.465427	-2.18533		33.2129	7.76716	0.367627	2.0499	-1.00069
																								156	1.55497	0.111662	0.441455	-2.19228		33.2342	6.94286	0.352686	1.93771	-1.04218
																								156.1	1.56296	0.111522	0.446578	-2.19353		33.2555	6.86059	0.368948	1.92579	-0.9971
																								156.2	1.71622	0.115889	0.540126	-2.15512		33.2768	6.55679	0.371838	1.8805	-0.989297
																								156.3	1.44814	0.116917	0.370282	-2.14629		33.2981	6.22175	0.37138	1.82805	-0.990531
																								156.4	1.76212	0.115187	0.56652	-2.1612		33.3194	6.27207	0.378458	1.83611	-0.971649
																								156.5	1.73123	0.111317	0.548832	-2.19537		33.3407	6.72574	0.356903	1.90594	-1.03029
																								156.6	1.88451	0.102344	0.633669	-2.27942		33.362	6.58452	0.377165	1.88472	-0.975071
																								156.7	1.97564	0.0925908	0.680891	-2.37957		33.3833	6.64738	0.373388	1.89422	-0.985137
																								156.8	2.04928	0.111081	0.71749	-2.1975		33.4046	7.44133	0.372244	2.00705	-0.988206
																								156.9	2.0757	0.114698	0.730297	-2.16545		33.426	8.11192	0.350427	2.09334	-1.0486
																								157	2.06065	0.117919	0.723022	-2.13776		33.4473	8.48958	0.379244	2.13884	-0.969575
																								157.1	2.02236	0.115651	0.704263	-2.15718		33.4686	8.73925	0.356493	2.16782	-1.03144
																								157.2	1.88566	0.120681	0.63428	-2.11461		33.4899	8.08995	0.345572	2.09062	-1.06256
																								157.3	1.8155	0.12154	0.596358	-2.10751		33.5112	7.88135	0.366788	2.0645	-1.00297
																								157.4	1.83771	0.118836	0.60852	-2.13001		33.5325	7.86459	0.34465	2.06237	-1.06523
																								157.5	1.88388	0.121629	0.633335	-2.10678		33.5538	7.15318	0.342697	1.96756	-1.07091
																								157.6	1.96159	0.124505	0.673756	-2.08341		33.5751	6.86368	0.330857	1.92624	-1.10607
																								157.7	1.86724	0.119606	0.624464	-2.12355		33.5964	6.3538	0.32973	1.84905	-1.10948
																								157.8	2.0016	0.122331	0.693947	-2.10102		33.6177	6.59348	0.328667	1.88608	-1.11271
																								157.9	1.97168	0.115037	0.678886	-2.1625		33.639	6.38778	0.326134	1.85439	-1.12045
																								158	1.99811	0.111197	0.6922	-2.19645		33.6603	6.06401	0.338328	1.80237	-1.08374
																								158.1	2.06167	0.12201	0.723518	-2.10365		33.6816	6.00536	0.336823	1.79265	-1.0882
																								158.2	1.94423	0.119098	0.664867	-2.12781		33.7029	5.88419	0.34978	1.77227	-1.05045
																								158.3	1.9924	0.119931	0.689339	-2.12084		33.7242	5.93404	0.348972	1.78071	-1.05276
																								158.4	1.99664	0.11376	0.691467	-2.17367		33.7455	5.66611	0.350921	1.7345	-1.04719
																								158.5	2.1056	0.110667	0.7446	-2.20123		33.7668	5.50325	0.347939	1.70534	-1.05573
																								158.6	2.17072	0.113874	0.77506	-2.17266		33.7881	6.57413	0.364553	1.88314	-1.00908
																								158.7	1.88329	0.120418	0.633019	-2.11679		33.8094	5.58289	0.361395	1.71971	-1.01778
																								158.8	1.99739	0.118948	0.691841	-2.12907		33.8307	5.59729	0.346004	1.72228	-1.06131
																								158.9	1.84094	0.117646	0.610277	-2.14008		33.852	5.64834	0.355711	1.73136	-1.03364
																								159	1.8415	0.111513	0.61058	-2.19362		33.8733	5.55939	0.340933	1.71549	-1.07607
																								159.1	1.81869	0.109637	0.598119	-2.21058		33.8946	5.12658	0.344959	1.63444	-1.06433
																								159.2	1.72251	0.110758	0.543784	-2.2004		33.9159	4.99641	0.35672	1.60872	-1.0308
																								159.3	1.8178	0.116032	0.597625	-2.15389		33.9372	4.92243	0.358765	1.5938	-1.02509
																								159.4	1.90541	0.11269	0.644699	-2.18312		33.9586	5.00019	0.363397	1.60948	-1.01226
																								159.5	2.08387	0.117502	0.734228	-2.1413		33.9799	5.39738	0.376251	1.68591	-0.9775
																								159.6	2.26089	0.112766	0.815757	-2.18244		34.0012	5.5056	0.38518	1.70577	-0.954045
																								159.7	2.33485	0.116062	0.847948	-2.15363		34.0225	4.35223	0.303196	1.47069	-1.19337
																								159.8	2.11929	0.113583	0.751082	-2.17522		34.0438	5.6489	0.395565	1.73146	-0.92744
																								159.9	2.07359	0.113946	0.729284	-2.17203		34.0651	6.37478	0.422234	1.85235	-0.862195
																								160	1.84771	0.107282	0.613948	-2.23229		34.0864	6.80758	0.439876	1.91804	-0.821262
																								160.1	1.88888	0.11331	0.635984	-2.17763		34.1077	7.01982	0.435461	1.94874	-0.831351
																								160.2	2.17051	0.107519	0.774961	-2.23008		34.129	7.60024	0.474274	2.02818	-0.745971
																								160.3	2.34797	0.115626	0.853553	-2.1574		34.1503	7.76238	0.463249	2.04929	-0.769491
																								160.4	2.30883	0.111568	0.836742	-2.19312		34.1716	7.62159	0.459609	2.03099	-0.77738
																								160.5	2.27711	0.123735	0.822906	-2.08962		34.1929	7.61072	0.442547	2.02956	-0.815208
																								160.6	2.30051	0.128657	0.833132	-2.0506		34.2142	7.68324	0.427358	2.03904	-0.850133
																								160.7	2.09281	0.123007	0.738506	-2.09551		34.2355	7.49592	0.420557	2.01436	-0.866174
																								160.8	2.01925	0.124094	0.702725	-2.08672		34.2568	8.15868	0.412023	2.09908	-0.886677
																								160.9	2.03312	0.117966	0.709571	-2.13736		34.2781	8.17756	0.418693	2.10139	-0.870617
																								161	1.90136	0.113182	0.642567	-2.17876		34.2994	8.74462	0.41133	2.16844	-0.888358
																								161.1	2.11685	0.123607	0.74993	-2.09065		34.3207	8.87146	0.418386	2.18284	-0.871351
																								161.2	2.0118	0.119622	0.69903	-2.12342		34.342	8.60387	0.397073	2.15221	-0.923636
																								161.3	1.96308	0.123928	0.674512	-2.08806		34.3633	8.35908	0.43489	2.12335	-0.832661
																								161.4	2.11767	0.126544	0.750319	-2.06717		34.3846	7.51781	0.391249	2.01727	-0.938411
																								161.5	2.17397	0.118951	0.776553	-2.12904		34.4059	7.69004	0.426809	2.03993	-0.85142
																								161.6	2.19633	0.116889	0.786789	-2.14653		34.4272	8.09261	0.388488	2.09095	-0.945493
																								161.7	2.02196	0.118071	0.704068	-2.13647		34.4485	9.42447	0.399687	2.24331	-0.917075
																								161.8	2.07503	0.12719	0.729977	-2.06207		34.4699	10.7938	0.41431	2.37897	-0.881142
																								161.9	2.1376	0.119564	0.759685	-2.1239		34.4912	14.0274	0.40874	2.64101	-0.894675
																								162	2.16881	0.116854	0.774176	-2.14683		34.5125	12.1255	0.438545	2.49531	-0.824292
																								162.1	2.20233	0.112236	0.789518	-2.18715		34.5338	11.8388	0.392099	2.47138	-0.936242
																								162.2	2.10489	0.123033	0.744262	-2.0953		34.5551	10.6117	0.371126	2.36195	-0.991213
																								162.3	2.08474	0.115636	0.734643	-2.1573		34.5764	9.296	0.338669	2.22958	-1.08273
																								162.4	2.02685	0.120534	0.706481	-2.11582		34.5977	7.74926	0.36809	2.0476	-0.999427
																								162.5	1.91595	0.121139	0.650211	-2.11081		34.619	7.08719	0.334065	1.95829	-1.09642
																								162.6	2.17439	0.12191	0.776748	-2.10448		34.6403	6.38384	0.323364	1.85377	-1.12898
																								162.7	2.12404	0.118948	0.753319	-2.12907		34.6616	6.30835	0.345491	1.84187	-1.06279
																								162.8	2.1475	0.116109	0.764303	-2.15322		34.6829	6.52721	0.333639	1.87598	-1.09769
																								162.9	2.28082	0.110814	0.824534	-2.19991		34.7042	7.40587	0.318815	2.00227	-1.14314
																								163	2.28601	0.105456	0.826809	-2.24946		34.7255	7.04438	0.358895	1.95223	-1.02473
																								163.1	2.18491	0.108634	0.781575	-2.21977		34.7468	7.25252	0.305387	1.98135	-1.18618
																								163.2	2.21138	0.10846	0.793616	-2.22137		34.7681	7.053	0.305259	1.95345	-1.1866
																								163.3	2.09444	0.110409	0.739285	-2.20357		34.7894	6.96835	0.302469	1.94138	-1.19577
																								163.4	2.27336	0.112041	0.821257	-2.18889		34.8107	6.5648	0.311298	1.88172	-1.16701
																								163.5	2.29431	0.110983	0.830431	-2.19837		34.832	6.21192	0.323982	1.82647	-1.12707
																								163.6	2.22476	0.112187	0.799649	-2.18759		34.8533	5.95644	0.330307	1.78447	-1.10773
																								163.7	2.505	0.116616	0.918287	-2.14887		34.8746	5.61111	0.329642	1.72475	-1.10975
																								163.8	2.40406	0.115336	0.877159	-2.15991		34.8959	5.76517	0.323798	1.75184	-1.12764
																								163.9	2.40558	0.112719	0.877792	-2.18286		34.9172	5.90081	0.332772	1.77509	-1.1003
																								164	2.18315	0.115695	0.780769	-2.1568		34.9385	5.9125	0.325864	1.77707	-1.12128
																								164.1	1.90835	0.111378	0.646237	-2.19483		34.9598	5.80887	0.332364	1.75939	-1.10152
																								164.2	1.99851	0.113092	0.6924	-2.17956		34.9811	5.82271	0.322017	1.76177	-1.13315
																								164.3	2.0404	0.115921	0.713144	-2.15485		35.0025	5.73705	0.44631	1.74694	-0.806743
																								164.4	2.03891	0.11409	0.712414	-2.17077		35.0238	5.56245	0.348183	1.71604	-1.05503
																								164.5	2.35993	0.117304	0.858634	-2.14299		35.0451	5.69003	0.354592	1.73871	-1.03679
																								164.6	2.16157	0.117352	0.770834	-2.14257		35.0664	5.36641	0.348747	1.68016	-1.05341
																								164.7	2.33167	0.119462	0.846583	-2.12476		35.0877	5.36302	0.33816	1.67953	-1.08424
																								164.8	2.04729	0.122229	0.716519	-2.10186		35.109	5.55261	0.343535	1.71427	-1.06847
																								164.9	1.79078	0.120344	0.582654	-2.1174		35.1303	5.70966	0.350383	1.74216	-1.04873
																								165	1.8741	0.12753	0.628128	-2.05941		35.1516	5.58321	0.354997	1.71976	-1.03565
																								165.1	2.24796	0.129502	0.810024	-2.04406		35.1729	5.96919	0.372482	1.78661	-0.987567
																								165.2	2.32458	0.127621	0.843541	-2.05869		35.1942	6.02433	0.344577	1.79581	-1.06544
																								165.3	2.38255	0.126062	0.868171	-2.07098		35.2155	6.56832	0.352439	1.88226	-1.04288
																								165.4	2.06683	0.121058	0.726017	-2.11149		35.2368	6.68796	0.346354	1.90031	-1.06029
																								165.5	2.04607	0.115361	0.715923	-2.15969		35.2581	6.65811	0.340417	1.89584	-1.07758
																								165.6	2.12552	0.118178	0.754018	-2.13557		35.2794	6.87253	0.339808	1.92753	-1.07938
																								165.7	2.07002	0.121185	0.727557	-2.11044		35.3007	6.39844	0.336417	1.85605	-1.0894
																								165.8	2.36026	0.125419	0.85877	-2.07609		35.322	6.30147	0.35628	1.84078	-1.03204
																								165.9	2.16341	0.131116	0.771686	-2.03168		35.3433	5.66931	0.335131	1.73507	-1.09323
																								166	2.24459	0.126153	0.808522	-2.07026		35.3646	5.12601	0.343196	1.63433	-1.06945
																								166.1	1.96519	0.122968	0.675588	-2.09583		35.3859	4.85007	0.337041	1.57899	-1.08755
																								166.2	2.22219	0.121885	0.798494	-2.10468		35.4072	5.09873	0.325345	1.62899	-1.12287
																								166.3	2.27985	0.125064	0.824109	-2.07893		35.4285	5.18899	0.336735	1.64654	-1.08846
																								166.4	2.39014	0.124156	0.871352	-2.08622		35.4498	5.24638	0.335701	1.65754	-1.09153
																								166.5	2.52442	0.134354	0.926011	-2.00728		35.4711	5.29305	0.345277	1.6664	-1.06341
																								166.6	2.37211	0.135071	0.863778	-2.00195		35.4924	5.16747	0.332507	1.64238	-1.1011
																								166.7	2.33502	0.125187	0.848022	-2.07794		35.5137	5.20949	0.331338	1.65048	-1.10462
																								166.8	2.28148	0.124897	0.824826	-2.08027		35.5351	5.8407	0.33922	1.76485	-1.08111
																								166.9	2.12131	0.123991	0.752033	-2.08755		35.5564	6.26235	0.357215	1.83455	-1.02942
																								167	1.93738	0.120705	0.661334	-2.11441		35.5777	6.79578	0.351404	1.9163	-1.04582
																								167.1	2.11113	0.119893	0.747225	-2.12116		35.599	6.86724	0.350991	1.92676	-1.04699
																								167.2	2.48508	0.120705	0.910305	-2.1144		35.6203	6.77604	0.337067	1.91339	-1.08747
																								167.3	2.56811	0.124515	0.94317	-2.08333		35.6416	7.04421	0.358045	1.95221	-1.0271
																								167.4	2.35047	0.124569	0.854614	-2.08289		35.6629	7.10494	0.358625	1.96079	-1.02548
																								167.5	2.08792	0.117882	0.73617	-2.13807		35.6842	6.58665	0.355807	1.88504	-1.03337
																								167.6	2.02896	0.115451	0.707525	-2.15891		35.7055	6.41999	0.365929	1.85942	-1.00532
																								167.7	2.19038	0.10965	0.784076	-2.21047		35.7268	5.78803	0.346174	1.75579	-1.06081
																								167.8	2.07699	0.117223	0.730922	-2.14368		35.7481	6.53795	0.386621	1.87762	-0.950309
																								167.9	2.14148	0.113705	0.761498	-2.17415		35.7694	6.55107	0.418433	1.87963	-0.871238
																								168	2.33059	0.114883	0.846122	-2.16384		35.7907	8.15038	0.405355	2.09806	-0.902993
																								168.1	1.99461	0.118716	0.69045	-2.13102		35.812	6.39667	0.422966	1.85578	-0.860464
																								168.2	1.94379	0.124263	0.664638	-2.08536		35.8333	5.96958	0.424807	1.78668	-0.85612
																								168.3	2.07694	0.12764	0.730898	-2.05854		35.8546	5.9772	0.405791	1.78795	-0.901917
																								168.4	2.17604	0.131867	0.777505	-2.02596		35.8759	6.53731	0.405248	1.87753	-0.903257
																								168.5	1.95997	0.124003	0.67293	-2.08745		35.8972	6.69346	0.371553	1.90113	-0.990063
																								168.6	1.84229	0.118316	0.61101	-2.13439		35.9185	7.38163	0.366865	1.99899	-1.00276
																								168.7	1.9346	0.123248	0.6599	-2.09356		35.9398	7.51286	0.366424	2.01662	-1.00396
																								168.8	1.80046	0.129785	0.588042	-2.04187		35.9611	7.7731	0.391995	2.05067	-0.936507
																								168.9	1.87022	0.135923	0.626055	-1.99567		35.9824	7.46033	0.37384	2.0096	-0.983927
																								169	1.99239	0.13105	0.689335	-2.03217		36.0037	7.7402	0.378111	2.04643	-0.972568
																								169.1	1.84534	0.13287	0.612662	-2.01839		36.025	9.00627	0.355028	2.19792	-1.03556
																								169.2	1.90781	0.129249	0.645954	-2.04602		36.0464	12.5823	0.370461	2.53229	-0.993007
																								169.3	1.85065	0.133955	0.615535	-2.01025		36.0677	9.2507	0.377928	2.2247	-0.973052
																								169.4	1.82143	0.133359	0.599621	-2.01471		36.089	9.25109	0.361143	2.22474	-1.01848
																								169.5	1.87275	0.135465	0.627408	-1.99904		36.1103	9.13269	0.367588	2.21186	-1.00079
																								169.6	1.76584	0.130805	0.568624	-2.03405		36.1316	8.37908	0.362114	2.12574	-1.0158
																								169.7	1.66535	0.128474	0.510034	-2.05203		36.1529	7.81401	0.357778	2.05592	-1.02784
																								169.8	1.66686	0.122182	0.51094	-2.10225		36.1742	7.07362	0.371566	1.95637	-0.990028
																								169.9	1.71218	0.126428	0.537768	-2.06809		36.1955	6.70373	0.358372	1.90266	-1.02618
																								170	1.61153	0.127534	0.477185	-2.05937		36.2168	7.19447	0.361874	1.97331	-1.01646
																								170.1	1.74236	0.119868	0.555241	-2.12136		36.2381	8.04926	0.371282	2.08558	-0.990793
																								170.2	1.83242	0.125826	0.605639	-2.07285		36.2594	7.70279	0.369285	2.04158	-0.996185
																								170.3	1.88244	0.128699	0.632568	-2.05028		36.2807	7.89039	0.367597	2.06565	-1.00077
																								170.4	1.8199	0.133319	0.598783	-2.01501		36.302	7.93034	0.370024	2.0707	-0.994188
																								170.5	1.85574	0.133305	0.618281	-2.01511		36.3233	7.61777	0.374339	2.03048	-0.982593
																								170.6	1.7997	0.130961	0.587618	-2.03285		36.3446	8.04408	0.384876	2.08494	-0.954834
																								170.7	1.91066	0.131958	0.647449	-2.02527		36.3659	8.10786	0.364214	2.09283	-1.01001
																								170.8	1.83743	0.129505	0.608367	-2.04403		36.3872	8.46704	0.371733	2.13618	-0.98958
																								170.9	1.88354	0.125172	0.633151	-2.07807		36.4085	7.73358	0.370954	2.04557	-0.991677
																								171	1.85225	0.12751	0.616399	-2.05956		36.4298	7.26042	0.369798	1.98244	-0.994799
																								171.1	1.70231	0.121265	0.531986	-2.10978		36.4511	7.26397	0.398102	1.98293	-0.921047
																								171.2	1.70321	0.117373	0.532515	-2.1424		36.4724	6.59234	0.374297	1.88591	-0.982707
																								171.3	1.5932	0.122789	0.465744	-2.09729		36.4937	6.87349	0.380665	1.92767	-0.965835
																								171.4	1.56622	0.117242	0.448663	-2.14351		36.515	6.7243	0.359667	1.90573	-1.02258
																								171.5	1.62827	0.127773	0.48752	-2.0575		36.5363	6.94324	0.355643	1.93777	-1.03383
																								171.6	1.70259	0.128342	0.532152	-2.05306		36.5576	6.70605	0.364135	1.90301	-1.01023
																								171.7	1.86812	0.132235	0.624934	-2.02317		36.579	6.88656	0.368101	1.92957	-0.999397
																								171.8	1.83441	0.132242	0.606724	-2.02312		36.6003	6.99592	0.361822	1.94533	-1.0166
																								171.9	1.84822	0.128239	0.614221	-2.05386		36.6216	7.22636	0.370285	1.97773	-0.993481
																								172	1.8578	0.13389	0.61939	-2.01074		36.6429	7.69747	0.379017	2.04089	-0.970174
																								172.1	1.62603	0.130853	0.486139	-2.03368		36.6642	8.37731	0.397267	2.12553	-0.923146
																								172.2	1.8959	0.127021	0.639695	-2.0634		36.6855	8.25991	0.400894	2.11141	-0.914059
																								172.3	1.77955	0.127079	0.576363	-2.06295		36.7068	8.6526	0.386297	2.15786	-0.951149
																								172.4	1.78913	0.122455	0.581729	-2.10001		36.7281	8.56072	0.448498	2.14718	-0.80185
																								172.5	1.72749	0.113366	0.546669	-2.17714		36.7494	8.85818	0.399404	2.18134	-0.917782
																								172.6	1.69477	0.121776	0.527545	-2.10557		36.7707	9.06629	0.412806	2.20456	-0.884776
																								172.7	1.93675	0.112381	0.661011	-2.18586		36.792	9.75484	0.385085	2.27776	-0.954292
																								172.8	1.8853	0.108278	0.634089	-2.22305		36.8133	10.1309	0.382929	2.31559	-0.959905
																								172.9	2.09709	0.0874251	0.740551	-2.43697		36.8346	10.2059	0.403166	2.32296	-0.908407
																								173	2.18569	0.0839846	0.78193	-2.47712		36.8559	11.5728	0.363292	2.44866	-1.01255
																								173.1	2.35752	0.0855755	0.857609	-2.45836		36.8772	9.48187	0.396478	2.24938	-0.925136
																								173.2	1.9034	0.117667	0.643644	-2.1399		36.8985	8.84346	0.384507	2.17968	-0.955793
																								173.3	2.66588	0.112683	0.980534	-2.18317		36.9198	8.47718	0.377682	2.13738	-0.973704
																								173.4	1.93202	0.124935	0.658569	-2.07996		36.9411	8.32501	0.392674	2.11926	-0.934774
																								173.5	1.72271	0.130456	0.543899	-2.03672		36.9624	7.72984	0.376057	2.04509	-0.978015
																								173.6	1.76473	0.125855	0.567998	-2.07263		36.9837	8.29307	0.372232	2.11542	-0.988239
																								173.7	1.62797	0.121627	0.487335	-2.1068		37.005	7.58392	0.377857	2.02603	-0.973239
																								173.8	1.59679	0.124308	0.467992	-2.08499		37.0263	7.486	0.374155	2.01303	-0.983084
																								173.9	1.57487	0.131176	0.454175	-2.03121		37.0476	7.4292	0.407081	2.00542	-0.898743
																								174	1.67835	0.135504	0.517811	-1.99876		37.0689	7.29758	0.371597	1.98754	-0.989946
																								174.1	1.82293	0.135316	0.600447	-2.00014		37.0903	7.26371	0.395841	1.98289	-0.926743
																								174.2	1.95109	0.138973	0.668387	-1.97347		37.1116	6.90458	0.390386	1.93218	-0.94062
																								174.3	1.90249	0.139117	0.643165	-1.97244		37.1329	6.62299	0.380491	1.89055	-0.966292
																								174.4	1.83709	0.136222	0.608181	-1.99347		37.1542	6.3964	0.375404	1.85574	-0.979752
																								174.5	1.75658	0.136882	0.563367	-1.98864		37.1755	6.50662	0.381158	1.87282	-0.964542
																								174.6	1.67156	0.139971	0.51376	-1.96632		37.1968	6.51246	0.349401	1.87372	-1.05153
																								174.7	1.75735	0.137383	0.563808	-1.98498		37.2181	6.41306	0.333091	1.85834	-1.09934
																								174.8	1.77858	0.142372	0.575817	-1.94931		37.2394	6.85609	0.336802	1.92514	-1.08826
																								174.9	1.86886	0.142933	0.625329	-1.94538		37.2607	6.69865	0.341436	1.90191	-1.0746
																								175	1.93649	0.134413	0.660879	-2.00684		37.282	6.30701	0.347292	1.84166	-1.05759
																								175.1	1.98191	0.142883	0.684061	-1.94573		37.3033	6.10594	0.346297	1.80926	-1.06046
																								175.2	1.91333	0.138201	0.648846	-1.97905		37.3246	6.09648	0.343729	1.80771	-1.0679
																								175.3	1.95258	0.135863	0.669152	-1.99611		37.3459	6.25642	0.357606	1.83361	-1.02832
																								175.4	1.81483	0.131425	0.595989	-2.02932		37.3672	6.62421	0.373161	1.89073	-0.985744
																								175.5	1.85336	0.135133	0.617	-2.0015		37.3885	7.29683	0.431766	1.98744	-0.839872
																								175.6	1.85888	0.13844	0.619972	-1.97732		37.4098	8.31754	0.379056	2.11837	-0.970072
																								175.7	2.05274	0.141507	0.719173	-1.9554		37.4311	7.83368	0.407383	2.05843	-0.898002
																								175.8	2.21353	0.144247	0.79459	-1.93622		37.4524	7.9016	0.400595	2.06707	-0.914804
																								175.9	2.05126	0.139097	0.718453	-1.97259		37.4737	8.15085	0.407323	2.09812	-0.898149
																								176	2.00885	0.140277	0.697564	-1.96414		37.495	8.34075	0.392978	2.12115	-0.934002
																								176.1	2.00424	0.136099	0.695267	-1.99437		37.5163	7.83823	0.379895	2.05901	-0.967861
																								176.2	2.1147	0.13595	0.748913	-1.99547		37.5376	8.14719	0.391491	2.09767	-0.937794
																								176.3	2.07779	0.152257	0.731306	-1.88219		37.5589	8.16495	0.398408	2.09985	-0.920278
																								176.4	2.19777	0.13135	0.787442	-2.02989		37.5802	8.17143	0.410367	2.10064	-0.890702
																								176.5	2.09031	0.146219	0.737314	-1.92265		37.6015	7.92638	0.40124	2.0702	-0.913195
																								176.6	2.1421	0.145142	0.761786	-1.93004		37.6229	8.15939	0.404439	2.09917	-0.905254
																								176.7	1.9473	0.137663	0.666444	-1.98295		37.6442	8.10958	0.393522	2.09305	-0.932619
																								176.8	2.05197	0.142081	0.718802	-1.95136		37.6655	7.88097	0.401197	2.06445	-0.913302
																								176.9	2.11135	0.144703	0.747327	-1.93307		37.6868	7.70333	0.388619	2.04165	-0.945156
																								177	2.20967	0.139171	0.792843	-1.97205		37.7081	7.76789	0.389696	2.05	-0.942388
																								177.1	2.15693	0.142504	0.768684	-1.94839		37.7294	7.81346	0.440776	2.05585	-0.819218
																								177.2	2.0113	0.151499	0.698781	-1.88718		37.7507	7.54737	0.398523	2.0212	-0.919991
																								177.3	1.94282	0.133291	0.66414	-2.01522		37.772	8.11178	0.410574	2.09332	-0.890198
																								177.4	2.06945	0.140176	0.727282	-1.96486		37.7933	8.11325	0.425075	2.0935	-0.85549
																								177.5	2.20475	0.140764	0.790616	-1.96067		37.8146	8.36973	0.41499	2.12462	-0.879501
																								177.6	2.21593	0.140158	0.795672	-1.96498		37.8359	8.11282	0.426274	2.09345	-0.852673
																								177.7	2.17476	0.148333	0.776921	-1.9083		37.8572	8.18278	0.391705	2.10203	-0.937247
																								177.8	2.1832	0.141617	0.780792	-1.95463		37.8785	8.25414	0.403487	2.11072	-0.90761
																								177.9	2.23502	0.149812	0.804249	-1.89838		37.8998	8.02121	0.393557	2.08209	-0.93253
																								178	2.32874	0.149114	0.845328	-1.90304		37.9211	8.26239	0.392739	2.11171	-0.934609
																								178.1	2.17705	0.142811	0.777971	-1.94623		37.9424	7.45305	0.385843	2.00862	-0.952326
																								178.2	2.13796	0.137584	0.759851	-1.98352		37.9637	7.35856	0.416161	1.99586	-0.876682
																								178.3	2.27664	0.137763	0.822703	-1.98222		37.985	7.21064	0.346028	1.97556	-1.06123
																								178.4	2.26922	0.144618	0.819437	-1.93366		38.0063	6.79044	0.371725	1.91552	-0.989601
																								178.5	2.13003	0.137912	0.756135	-1.98114		38.0276	6.29886	0.365095	1.84037	-1.0076
																								178.6	2.05133	0.138918	0.718488	-1.97387		38.0489	6.2222	0.358264	1.82812	-1.02649
																								178.7	2.22681	0.140482	0.80057	-1.96267		38.0702	6.11739	0.373263	1.81114	-0.985472
																								178.8	2.09297	0.135756	0.738585	-1.99689		38.0915	5.77829	0.356945	1.75411	-1.03017
																								178.9	2.11676	0.135804	0.749889	-1.99654		38.1128	6.11216	0.367783	1.81028	-1.00026
																								179	1.86264	0.133942	0.621997	-2.01035		38.1341	5.8926	0.371328	1.7737	-0.990669
																								179.1	2.1265	0.145239	0.754478	-1.92937		38.1555	5.61055	0.35642	1.72465	-1.03164
																								179.2	2.29584	0.146488	0.8311	-1.92081		38.1768	5.49142	0.373828	1.70319	-0.983958
																								179.3	2.44407	0.153958	0.893665	-1.87107		38.1981	5.48641	0.36582	1.70227	-1.00561
																								179.4	2.44243	0.15379	0.892993	-1.87216		38.2194	5.84422	0.397874	1.76545	-0.92162
																								179.5	2.38054	0.144908	0.867328	-1.93166		38.2407	6.28448	0.373831	1.83808	-0.983951
																								179.6	2.36405	0.144924	0.860376	-1.93154		38.262	6.66006	0.372962	1.89613	-0.98628
																								179.7	2.24165	0.14762	0.807214	-1.91311		38.2833	7.08155	0.366969	1.95749	-1.00248
																								179.8	2.27677	0.155618	0.822759	-1.86035		38.3046	7.01469	0.354035	1.94801	-1.03836
																								179.9	2.1981	0.156652	0.787594	-1.85373		38.3259	7.12538	0.377437	1.96366	-0.97435
																								180	2.28811	0.166845	0.827725	-1.79069		38.3472	7.48164	0.376033	2.01245	-0.978077
																								180.1	2.24901	0.154396	0.810489	-1.86824		38.3685	6.96896	0.398497	1.94147	-0.920055
																								180.2	2.38822	0.154718	0.870548	-1.86615		38.3898	7.01016	0.407085	1.94736	-0.898732
																								180.3	2.28688	0.149396	0.827188	-1.90115		38.4111	7.21198	0.377968	1.97574	-0.972946
																								180.4	2.29975	0.145152	0.8328	-1.92997		38.4324	7.14912	0.381227	1.96699	-0.964361
																								180.5	2.33219	0.138107	0.846809	-1.97973		38.4537	7.15553	0.437941	1.96789	-0.825671
																								180.6	2.28138	0.142622	0.82478	-1.94756		38.475	6.79003	0.359083	1.91545	-1.0242
																								180.7	2.28103	0.144085	0.824627	-1.93735		38.4963	7.65373	0.390761	2.03519	-0.93966
																								180.8	2.20931	0.139939	0.792682	-1.96655		38.5176	7.87472	0.39218	2.06366	-0.936035
																								180.9	2.16802	0.148039	0.773813	-1.91028		38.5389	8.37499	0.428639	2.12525	-0.84714
																								181	2.18276	0.150987	0.780588	-1.89056		38.5602	8.58867	0.401998	2.15044	-0.911307
																								181.1	2.32908	0.151682	0.845474	-1.88597		38.5815	8.59574	0.416529	2.15127	-0.875799
																								181.2	2.22686	0.143314	0.800591	-1.94272		38.6028	8.69058	0.408897	2.16224	-0.894293
																								181.3	2.29882	0.141643	0.832396	-1.95444		38.6241	8.08764	0.383004	2.09034	-0.959711
																								181.4	2.30864	0.145375	0.836657	-1.92844		38.6454	8.53209	0.391774	2.14383	-0.937071
																								181.5	2.39201	0.146869	0.872134	-1.91821		38.6668	9.1082	0.385336	2.20918	-0.953639
																								181.6	2.32878	0.140223	0.845344	-1.96452		38.6881	9.44382	0.392397	2.24536	-0.93548
																								181.7	2.11384	0.134246	0.748506	-2.00808		38.7094	8.83491	0.388285	2.17871	-0.946017
																								181.8	2.02195	0.131674	0.704065	-2.02742		38.7307	8.82941	0.397819	2.17809	-0.921759
																								181.9	1.92724	0.135813	0.65609	-1.99648		38.752	8.73662	0.397295	2.16752	-0.923075
																								182	2.15009	0.141288	0.765511	-1.95696		38.7733	9.81264	0.409806	2.28367	-0.892072
																								182.1	2.16645	0.136577	0.773091	-1.99086		38.7946	10.6844	0.407636	2.36879	-0.897382
																								182.2	2.2332	0.141735	0.803437	-1.9538		38.8159	11.0772	0.403914	2.40489	-0.906554
																								182.3	2.25708	0.134226	0.814071	-2.00823		38.8372	11.1066	0.404181	2.40754	-0.905892
																								182.4	2.29815	0.138738	0.832103	-1.97517		38.8585	10.9189	0.39371	2.39049	-0.93214
																								182.5	2.32499	0.136515	0.843715	-1.99132		38.8798	8.83973	0.349887	2.17926	-1.05015
																								182.6	2.38214	0.146815	0.868	-1.91858		38.9011	10.3516	0.399436	2.33714	-0.917702
																								182.7	2.3505	0.148123	0.85463	-1.90971		38.9224	9.53364	0.439758	2.25483	-0.821531
																								182.8	2.44696	0.150562	0.894846	-1.89338		38.9437	9.18078	0.406	2.21711	-0.901402
																								182.9	2.17971	0.142435	0.779194	-1.94887		38.965	8.83589	0.42145	2.17882	-0.864054
																								183	2.09166	0.139617	0.737957	-1.96885		38.9863	8.48467	0.397726	2.13826	-0.921992
																								183.1	2.16946	0.149431	0.774478	-1.90092		39.0076	8.31921	0.4182	2.11857	-0.871794
																								183.2	2.1675	0.139576	0.773577	-1.96915		39.0289	8.14861	0.415343	2.09785	-0.878649
																								183.3	2.09092	0.14498	0.737603	-1.93116		39.0502	7.53757	0.371022	2.0199	-0.991493
																								183.4	2.21567	0.153127	0.795553	-1.87649		39.0715	7.97201	0.40227	2.07594	-0.910631
																								183.5	2.20524	0.155321	0.790836	-1.86226		39.0928	7.45134	0.406746	2.00839	-0.899567
																								183.6	2.38629	0.165835	0.86974	-1.79676		39.1141	7.33579	0.415247	1.99277	-0.878882
																								183.7	2.38578	0.15664	0.869527	-1.85381		39.1354	7.26738	0.40263	1.9834	-0.909737
																								183.8	2.23009	0.161488	0.802043	-1.82332		39.1567	7.02313	0.41202	1.94921	-0.886684
																								183.9	2.03846	0.139286	0.712195	-1.97122		39.178	6.64134	0.407447	1.89331	-0.897844
																								184	1.99806	0.140005	0.692175	-1.96608		39.1994	6.48561	0.411725	1.86959	-0.8874
																								184.1	2.04565	0.145373	0.715716	-1.92845		39.2207	6.18454	0.433373	1.82205	-0.836155
																								184.2	2.12919	0.157992	0.75574	-1.84521		39.242	6.41366	0.418074	1.85843	-0.872098
																								184.3	2.16785	0.150551	0.773736	-1.89346		39.2633	6.69419	0.431787	1.90124	-0.839822
																								184.4	2.24936	0.157489	0.810647	-1.8484		39.2846	6.25705	0.414048	1.83371	-0.881773
																								184.5	2.1949	0.146902	0.786136	-1.91799		39.3059	6.12842	0.412424	1.81294	-0.885704
																								184.6	1.8915	0.145332	0.637371	-1.92874		39.3272	6.58259	0.3953	1.88443	-0.928109
																								184.7	1.86564	0.138727	0.623606	-1.97525		39.3485	5.83097	0.364106	1.76318	-1.01031
																								184.8	1.91843	0.15183	0.651506	-1.88499		39.3698	5.20444	0.314966	1.64951	-1.15529
																								184.9	1.84839	0.153251	0.614316	-1.87568		39.3911	4.93147	0.317315	1.59564	-1.14786
																								185	1.94692	0.149281	0.666249	-1.90193		39.4124	4.43702	0.290975	1.48998	-1.23452
																								185.1	1.89807	0.152951	0.640838	-1.87764		39.4337	4.37109	0.29072	1.47501	-1.23539
																								185.2	1.86186	0.146349	0.621578	-1.92176		39.455	4.71395	0.312352	1.55053	-1.16363
																								185.3	1.93365	0.141154	0.659407	-1.9579		39.4763	4.98671	0.313675	1.60678	-1.1594
																								185.4	2.08773	0.149577	0.736078	-1.89994		39.4976	5.1811	0.325291	1.64502	-1.12304
																								185.5	2.10021	0.153856	0.74204	-1.87174		39.5189	5.30361	0.322569	1.66839	-1.13144
																								185.6	2.0055	0.14945	0.695894	-1.90079		39.5402	5.4086	0.33564	1.68799	-1.09172
																								185.7	2.02749	0.147174	0.706799	-1.91614		39.5615	5.62	0.354558	1.72633	-1.03688
																								185.8	1.8329	0.137906	0.605897	-1.98118		39.5828	5.35248	0.372	1.67756	-0.988861
																								185.9	1.87411	0.157181	0.628135	-1.85036		39.6041	5.20656	0.373076	1.64992	-0.985973
																								186	1.92003	0.155956	0.652343	-1.85818		39.6254	5.31251	0.418666	1.67007	-0.870683
																								186.1	2.04632	0.153077	0.716041	-1.87681		39.6467	6.01018	0.429788	1.79345	-0.844463
																								186.2	2.15193	0.169381	0.766367	-1.77561		39.668	6.9514	0.423706	1.93894	-0.858716
																								186.3	2.10814	0.157137	0.745806	-1.85064		39.6893	7.44323	0.439207	2.0073	-0.822785
																								186.4	1.96555	0.149894	0.675771	-1.89783		39.7107	7.10659	0.411426	1.96102	-0.888125
																								186.5	2.09252	0.151443	0.73837	-1.88755		39.732	6.6372	0.541234	1.89269	-0.613904
																								186.6	2.10214	0.151653	0.742956	-1.88616		39.7533	6.42309	0.389591	1.8599	-0.942659
																								186.7	2.08859	0.153272	0.73649	-1.87554		39.7746	6.86632	0.404984	1.92663	-0.903909
																								186.8	2.0181	0.152708	0.702155	-1.87923		39.7959	7.93176	0.422522	2.07088	-0.861513
																								186.9	2.12183	0.15345	0.75228	-1.87438		39.8172	9.04729	0.444174	2.20247	-0.811538
																								187	1.81862	0.148962	0.59808	-1.90407		39.8385	9.69756	0.451182	2.27187	-0.795884
																								187.1	1.86435	0.138743	0.622914	-1.97513		39.8598	9.80086	0.458252	2.28247	-0.780336
																								187.2	1.99822	0.149236	0.692259	-1.90223		39.8811	10.4421	0.51562	2.34584	-0.662385
																								187.3	2.05649	0.148411	0.721002	-1.90777		39.9024	8.98583	0.512281	2.19565	-0.668881
																								187.4	2.18606	0.158008	0.782099	-1.84511		39.9237	9.12941	0.469548	2.2115	-0.755984
																								187.5	2.16802	0.158765	0.773816	-1.84033		39.945	8.73432	0.467037	2.16726	-0.761347
																								187.6	2.21349	0.159283	0.79457	-1.83707		39.9663	10.25	0.452012	2.32727	-0.794047
																								187.7	2.12204	0.168255	0.75238	-1.78228		39.9876	8.4417	0.436921	2.13318	-0.828003
																								187.8	2.17391	0.163535	0.776529	-1.81073		40.0089	9.59346	0.434935	2.26108	-0.832559
																								187.9	1.98884	0.149375	0.687551	-1.9013		40.0302	8.37057	0.424275	2.12472	-0.857373
																								188	1.98821	0.149711	0.687236	-1.89905		40.0515	7.73806	0.461677	2.04615	-0.77289
																								188.1	1.93249	0.149015	0.658811	-1.90371		40.0728	8.57975	0.470583	2.1494	-0.753784
																								188.2	1.92894	0.146174	0.656972	-1.92296		40.0941	10.1958	0.486529	2.32198	-0.72046
																								188.3	1.96063	0.145135	0.673266	-1.93009		40.1154	11.3096	0.501354	2.42565	-0.690442
																								188.4	2.19729	0.15382	0.787223	-1.87197		40.1367	12.2573	0.498587	2.50612	-0.695978
																								188.5	2.18531	0.1567	0.781758	-1.85342		40.158	12.3625	0.516922	2.51467	-0.659863
																								188.6	2.18136	0.155514	0.779948	-1.86102		40.1793	11.7523	0.490846	2.46405	-0.711624
																								188.7	2.25046	0.163012	0.811135	-1.81393		40.2006	12.1878	0.518264	2.50044	-0.657271
																								188.8	2.18945	0.151931	0.78365	-1.88433		40.2219	12.7362	0.5143	2.54445	-0.664949
																								188.9	2.26637	0.152072	0.81818	-1.8834		40.2433	13.8306	0.537553	2.62688	-0.620729
																								189	2.24951	0.145993	0.810714	-1.9242		40.2646	14.0949	0.528105	2.64581	-0.63846
																								189.1	2.23347	0.148498	0.803554	-1.90719		40.2859	13.109	0.526684	2.5733	-0.641155
																								189.2	2.35952	0.150871	0.858458	-1.89133		40.3072	12.4975	0.501405	2.52553	-0.69034
																								189.3	2.3562	0.172351	0.85705	-1.75822		40.3285	13.1696	0.506988	2.57791	-0.679267
																								189.4	2.4008	0.153127	0.875803	-1.87649		40.3498	13.0767	0.5187	2.57083	-0.65643
																								189.5	2.31467	0.147778	0.839267	-1.91204		40.3711	13.1383	0.526949	2.57553	-0.640651
																								189.6	2.42046	0.14774	0.883958	-1.9123		40.3924	13.0466	0.529548	2.56852	-0.635731
																								189.7	2.37546	0.146587	0.865192	-1.92014		40.4137	12.8925	0.52531	2.55665	-0.643767
																								189.8	2.30637	0.144669	0.835673	-1.93331		40.435	12.8647	0.534136	2.55449	-0.627106
																								189.9	2.35376	0.144711	0.856012	-1.93302		40.4563	12.2376	0.504344	2.50451	-0.684496
																								190	2.24819	0.135933	0.810128	-1.99559		40.4776	12.1427	0.501427	2.49673	-0.690297
																								190.1	2.433	0.136367	0.889125	-1.99241		40.4989	11.9444	0.486117	2.48026	-0.721305
																								190.2	2.44713	0.141519	0.894917	-1.95532		40.5202	11.8349	0.491679	2.47105	-0.709928
																								190.3	2.32172	0.133227	0.842306	-2.0157		40.5415	11.4863	0.484881	2.44116	-0.723851
																								190.4	2.26616	0.14078	0.818088	-1.96056		40.5628	11.5722	0.465519	2.44861	-0.764602
																								190.5	2.41391	0.145468	0.881248	-1.9278		40.5841	12.0374	0.471569	2.48802	-0.75169
																								190.6	2.27742	0.152869	0.823042	-1.87817		40.6054	11.704	0.488692	2.45993	-0.716022
																								190.7	2.32101	0.155644	0.842002	-1.86019		40.6267	12.6238	0.476016	2.53558	-0.742305
																								190.8	2.32661	0.172782	0.844411	-1.75573		40.648	14.001	0.49801	2.63913	-0.697135
																								190.9	2.13528	0.164567	0.758599	-1.80444		40.6693	14.9956	0.476822	2.70776	-0.740612
																								191	2.22571	0.162161	0.800078	-1.81917		40.6906	16.0535	0.516758	2.77592	-0.660181
																								191.1	2.19867	0.152136	0.787851	-1.88298		40.7119	15.6084	0.506162	2.74781	-0.680898
																								191.2	2.30025	0.162164	0.833019	-1.81914		40.7332	14.5783	0.488293	2.67953	-0.716839
																								191.3	2.42709	0.162143	0.886694	-1.81928		40.7545	13.4984	0.487813	2.60257	-0.717823
																								191.4	2.36822	0.153459	0.862137	-1.87432		40.7759	12.9698	0.505376	2.56262	-0.682453
																								191.5	2.39599	0.157059	0.873797	-1.85114		40.7972	12.6163	0.515577	2.53499	-0.662468
																								191.6	2.55236	0.158444	0.937019	-1.84236		40.8185	12.1834	0.511157	2.50007	-0.671078
																								191.7	2.45966	0.150397	0.900025	-1.89448		40.8398	12.4863	0.500772	2.52463	-0.691604
																								191.8	2.46052	0.141455	0.900374	-1.95578		40.8611	12.6931	0.511862	2.54106	-0.669701
																								191.9	2.50588	0.134642	0.918641	-2.00514		40.8824	12.5398	0.473727	2.52891	-0.747124
																								192	2.58465	0.144722	0.949591	-1.93294		40.9037	12.2944	0.498259	2.50914	-0.696635
																								192.1	2.38751	0.147037	0.870253	-1.91707		40.925	12.4331	0.494864	2.52036	-0.703471
																								192.2	2.38536	0.14783	0.869351	-1.91169		40.9463	12.3844	0.481681	2.51644	-0.730472
																								192.3	2.4295	0.147984	0.887684	-1.91065		40.9676	12.3743	0.498815	2.51562	-0.69552
																								192.4	2.49516	0.157506	0.914353	-1.84829		40.9889	13.1118	0.521688	2.57352	-0.650686
																								192.5	2.31957	0.154374	0.841381	-1.86837		41.0102	12.2045	0.529917	2.5018	-0.635035
																								192.6	2.26162	0.141334	0.81608	-1.95663		41.0315	11.3165	0.563265	2.42626	-0.574005
																								192.7	2.38725	0.143584	0.870141	-1.94084		41.0528	10.9266	0.541118	2.3912	-0.614119
																								192.8	2.35318	0.150768	0.855769	-1.89201		41.0741	10.6215	0.562103	2.36288	-0.576071
																								192.9	2.32026	0.145349	0.841677	-1.92861		41.0954	10.2848	0.571165	2.33067	-0.560076
																								193	2.29544	0.144395	0.830925	-1.9352		41.1167	10.2397	0.568629	2.32628	-0.564527
																								193.1	2.31728	0.144696	0.840393	-1.93312		41.138	10.112	0.548133	2.31372	-0.601238
																								193.2	2.24024	0.133718	0.806584	-2.01202		41.1593	10.2209	0.565899	2.32444	-0.569341
																								193.3	2.27702	0.129545	0.822869	-2.04373		41.1806	9.76847	0.55382	2.27916	-0.590916
																								193.4	2.21228	0.133175	0.794024	-2.01609		41.2019	10.0057	0.526217	2.30315	-0.642042
																								193.5	2.33113	0.140753	0.846352	-1.96075		41.2232	10.1105	0.515697	2.31357	-0.662237
																								193.6	2.24899	0.146349	0.810481	-1.92176		41.2445	10.5063	0.477711	2.35197	-0.73875
																								193.7	2.49601	0.148894	0.914692	-1.90452		41.2658	10.3019	0.483488	2.33233	-0.726729
																								193.8	2.28939	0.14639	0.828287	-1.92148		41.2872	10.0018	0.480918	2.30276	-0.732059
																								193.9	2.41069	0.147719	0.879912	-1.91245		41.3085	9.86827	0.491438	2.28932	-0.71042
																								194	2.50472	0.137029	0.918178	-1.98756		41.3298	11.7825	0.462871	2.46662	-0.770308
																								194.1	2.48097	0.134119	0.908651	-2.00903		41.3511	10.7293	0.469321	2.37298	-0.756468
																								194.2	2.52841	0.126382	0.927589	-2.06845		41.3724	9.53845	0.493948	2.25533	-0.705325
																								194.3	2.56496	0.122944	0.941944	-2.09603		41.3937	9.8937	0.488839	2.2919	-0.715721
																								194.4	2.67219	0.129283	0.982897	-2.04575		41.415	8.98067	0.447321	2.19507	-0.804479
																								194.5	2.48521	0.122485	0.910359	-2.09977		41.4363	9.84991	0.480222	2.28746	-0.733506
																								194.6	2.61257	0.122232	0.960334	-2.10184		41.4576	9.60947	0.462469	2.26275	-0.771176
																								194.7	2.57726	0.116006	0.946728	-2.15411		41.4789	9.42233	0.452261	2.24308	-0.793496
																								194.8	2.60791	0.113434	0.958551	-2.17654		41.5002	9.30193	0.433701	2.23022	-0.8354
																								194.9	2.7565	0.116516	1.01396	-2.14972		41.5215	10.3388	0.467166	2.3359	-0.761071
																								195	2.6223	0.128719	0.964053	-2.05013		41.5428	10.348	0.50377	2.33679	-0.685636
																								195.1	2.40072	0.132901	0.875769	-2.01815		41.5641	10.2974	0.478307	2.33189	-0.737503
																								195.2	2.51176	0.129697	0.920985	-2.04256		41.5854	12.3697	0.493078	2.51525	-0.707087
																								195.3	2.66753	0.134576	0.981153	-2.00562		41.6067	11.4311	0.448454	2.43634	-0.801949
																								195.4	2.74332	0.126009	1.00917	-2.0714		41.628	11.9462	0.498216	2.48041	-0.696722
																								195.5	2.65314	0.122473	0.975744	-2.09986		41.6493	12.2101	0.531607	2.50226	-0.63185
																								195.6	2.63715	0.127552	0.969698	-2.05923		41.6706	13.6926	0.539805	2.61685	-0.616548
																								195.7	2.56107	0.111937	0.940425	-2.18982		41.6919	13.2066	0.571251	2.58072	-0.559926
																								195.8	2.5911	0.11605	0.952083	-2.15373		41.7132	14.2173	0.558937	2.65446	-0.581718
																								195.9	2.4993	0.127803	0.916011	-2.05726		41.7345	14.5286	0.573653	2.67612	-0.555731
																								196	2.11548	0.137403	0.749281	-1.98484		41.7558	14.307	0.598251	2.66075	-0.513745
																								196.1	2.22625	0.129198	0.80032	-2.04641		41.7771	13.6653	0.608094	2.61486	-0.497426
																								196.2	2.5976	0.128685	0.954588	-2.05038		41.7984	13.3355	0.64696	2.59043	-0.435471
																								196.3	2.43069	0.125768	0.888176	-2.07332		41.8198	14.0996	0.625374	2.64615	-0.469405
																								196.4	2.48591	0.122334	0.910638	-2.101		41.8411	14.5582	0.618799	2.67815	-0.479975
																								196.5	2.38872	0.123233	0.870756	-2.09368		41.8624	15.1618	0.587633	2.71878	-0.531653
																								196.6	2.39431	0.11615	0.873097	-2.15288		41.8837	13.9803	0.594439	2.63765	-0.520137
																								196.7	2.4791	0.114685	0.907894	-2.16556		41.905	13.6386	0.594485	2.6129	-0.52006
																								196.8	2.40574	0.116689	0.877859	-2.14824		41.9263	12.5986	0.582402	2.53359	-0.540595
																								196.9	2.32949	0.120293	0.845647	-2.11782		41.9476	12.3166	0.561109	2.51095	-0.57784
																								197	3.1645	0.0912879	1.15199	-2.39374		41.9689	13.008	0.547876	2.56557	-0.601706
																								197.1	2.84749	0.112791	1.04644	-2.18222		41.9902	13.2081	0.598261	2.58083	-0.513728
																								197.2	2.31194	0.116601	0.838085	-2.149		42.0115	13.1516	0.600348	2.57654	-0.510246
																								197.3	2.00811	0.116672	0.697196	-2.14838		42.0328	13.1737	0.589236	2.57822	-0.528928
																								197.4	2.01806	0.113894	0.702136	-2.17249		42.0541	12.462	0.56492	2.52268	-0.571072
																								197.5	2.19435	0.118769	0.785885	-2.13057		42.0754	13.5344	0.556699	2.60523	-0.585731
																								197.6	2.27337	0.119006	0.821265	-2.12858		42.0967	12.0172	0.583379	2.48634	-0.538918
																								197.7	2.21813	0.11828	0.796665	-2.1347		42.118	11.4779	0.597825	2.44042	-0.514457
																								197.8	2.5001	0.113174	0.916331	-2.17883		42.1393	11.5339	0.58285	2.44529	-0.539826
																								197.9	2.2753	0.123913	0.822113	-2.08818		42.1606	11.7052	0.580673	2.46003	-0.543568
																								198	2.13515	0.13498	0.758537	-2.00263		42.1819	11.4921	0.577139	2.44166	-0.549673
																								198.1	2.24046	0.136417	0.806679	-1.99204		42.2032	11.3524	0.576372	2.42943	-0.551002
																								198.2	2.28677	0.118688	0.827139	-2.13126		42.2245	11.0788	0.61894	2.40503	-0.479748
																								198.3	2.29777	0.111374	0.831937	-2.19486		42.2458	11.7548	0.607856	2.46426	-0.497817
																								198.4	2.21796	0.119704	0.796586	-2.12273		42.2671	11.9375	0.627882	2.47968	-0.465404
																								198.5	8.07526	0.106393		-2.24061		42.2884	11.8378	0.625692	2.4713	-0.468896
																								198.6	40.5968	0.143133		-1.94398		42.3097	12.4247	0.669097	2.51969	-0.401827
																								198.7	2.64794	0.125471	0.973781	-2.07568		42.3311	11.4398	0.654696	2.4371	-0.423584
																								198.8	2.58657	0.127266	0.950333	-2.06147		42.3524	11.7415	0.701466	2.46313	-0.354582
																								198.9	13.2015	0.14063		-1.96162		42.3737	11.1668	0.666438	2.41295	-0.405809
																								199	2.49693	0.140232	0.915064	-1.96446		42.395	10.7858	0.641698	2.37823	-0.443638
																								199.1	2.60657	0.134488	0.958035	-2.00628		42.4163	11.325	0.649647	2.42701	-0.431327
																								199.2	2.59097	0.138284	0.952033	-1.97845		42.4376	11.9225	0.586341	2.47843	-0.533854
																								199.3	2.52174	0.128867	0.92495	-2.04897		42.4589	11.2004	0.625293	2.41595	-0.469535
																								199.4	2.42714	0.118001	0.886712	-2.13706		42.4802	10.7817	0.626824	2.37785	-0.467089
																								199.5	2.47919	0.127468	0.907933	-2.05989		42.5015	11.6338	0.657324	2.45392	-0.419578
																								199.6	2.50414	0.128583	0.917947	-2.05118		42.5228	11.6303	0.759832	2.45361	-0.274658
																								199.7	2.42048	0.126581	0.883968	-2.06688		42.5441	12.3802	0.634341	2.5161	-0.455168
[truncated: 997 more rows]

## Sheet: Figure 3
a.			b.			c.			d.			e.			f.			g.			h.			i.			j.			k.			l.
Adelaide Tarn (Jara et al. 2015)			Hodge Creek Cave (HC15-2)			Hodge Creek Cave (HC15-2)			Exhale air Cave (Hellstrom et al.1998)			Exhale air Cave (Hellstrom et al.1998)			Nettlebed Cave (Hellstrom et al. 1998)			Nettlebed Cave (Hellstrom et al. 1998)			Dave's Cave (DC15-1)			Dave's Cave (DC15-1)			Dave's Cave (DC15-1)			Dave's Cave (DC15-1)			Dave's Cave (DC15-1)
Age (yrs BP 1950)	Magnetic susceptibility		Age (yrs BP 1950)	Mg/Ca (mmol/mol)		Age (yrs BP 1950)	Sr/Ca (mmol/mol)		Age (yrs BP 1950)	δ18O (‰ PDB)		Age (yrs BP 1950)	δ13C (‰ PDB)		Age (yrs BP 1950)	δ18O (‰ PDB)		Age (yrs BP 1950)	δ13C (‰ PDB)		Age (yrs BP 1950)	Mg/Ca (mmol/mol)		Age (yrs BP 1950)	Sr/Ca (mmol/mol)		Age (yrs BP 1950)	δ44Ca (‰ SRM 915b)		Age (yrs BP 1950)	δ18O (‰ VPDB)		Age (yrs BP 1950)	δ13C (‰ PDB)
81.8	0.113333		-64.999	12.434		-64.9959	0.331		189.923			189.923			128.6	-5.73		128.6	-7.51		-60.6046	1.1953		-60.6046	0.0468		235.6	-0.258		-1.6	-6.7		-1.6	-9.39
374	0.426667		-2.4883	11.583		-2.4854	0.348		569.768	-6.339		569.768	-4.4276		128.6	-5.5918		128.6	-7.6329		-56.1975	1.204		-56.1975	0.0443		359.5	-0.2675		58	-6.75		58	-9.1404
616.8	0.54		29.1307	10.685		29.1334	0.34		949.612	-6.4862		949.612	-5.1096		385.8	-5.78		385.8	-6.31		-51.78	1.2066		-51.78	0.0439		445.2	-0.143		106.3	-6.64		106.3	-9.3046
837.3	0.453333		61.0016	9.838		61.0042	0.343		1329.46	-6.562		1329.46	-4.9756		643	-5.95		643	-4.05		-47.3538	1.0203		-47.3538	0.0563		490.2	-0.163		150.7	-6.46		150.7	-9.2306
887.2	0.666667		93.1136	9.607		93.116	0.37		1709.3	-6.5328		1709.3	-5.2805		900.2	-5.99		900.2	-4.94		-42.9202	0.9947		-42.9202	0.0572		755.5	-0.1845		193.7	-6.53		193.7	-8.1764
930.9	0.78		125.425	8.613		125.427	0.374		2089.15	-6.4949		2089.15	-4.6432		1157.4	-5.86		1157.4	-5.19		-38.4808	0.9914		-38.4808	0.0572		1024.2	-0.1115		235.6	-6.4		235.6	-9.5124
961.8	0.993333		157.94	7.674		157.942	0.387		2468.99	-6.6334		2468.99	-5.2419		1414.6	-5.93		1414.6	-5.09		-34.0369	0.9886		-34.0369	0.0571		1098.2	-0.106		276.9	-6.78		276.9	-9.3272
992.9	1.00667		190.647	6.905		190.649	0.388		2848.84	-6.6331		2848.84	-5.7895		1671.8	-5.8		1671.8	-5.05		-29.5902	0.9858		-29.5902	0.0567		1174.6	-0.136		318.1	-6.6		318.1	-8.1716
1023.8	1.22		223.535	6.476		223.536	0.385		3228.68	-6.6991		3228.68	-5.2251		1929	-5.94		1929	-5.15		-25.142	0.9798		-25.142	0.056		1333.8	-0.122		359.5	-7.04		359.5	-7.5098
1054	1.23333		256.591	6.4172		256.593	0.376		3608.53	-6.4327		3608.53	-5.0022		2186.2	-5.99		2186.2	-5.78		-20.6938	0.9797		-20.6938	0.0554		1416.4	-0.109		401.8	-6.78		401.8	-7.4264
1083.8	1.34667		289.807	6.854		289.808	0.36		3988.37	-6.2964		3988.37	-5.1588		2443.4	-5.96		2443.4	-6.08		-16.2471	0.9752		-16.2471	0.0552		1500.6	-0.124		445.2	-6.18		445.2	-6.1724
1112.3	1.26		323.168	6.846		323.17	0.346		4368.22	-6.2115		4368.22	-4.97		2700.6	-6		2700.6	-6.22		-11.8035	0.9727		-11.8035	0.0551		1586.4	-0.137		490.2	-6.29		490.2	-6.3878
1161.1	1.37333		356.666	7.042		356.667	0.3859		4748.06	-6.2222		4748.06	-5.7208		2957.8	-5.87		2957.8	-4.73		-7.3643	0.972		-7.3643	0.055					537.4	-6.46		537.4	-6.7836
1219.8	1.28667		390.287	7.176		390.288	0.343		5127.91	-6.4183		5127.91	-5.7588		3215	-5.68		3215	-6.03		-2.931	0.9746		-2.931	0.0551		5509.9	-0.145		587.1	-6.17		587.1	-6.4594
1306.4	1.3		424.021	8.062		424.022	0.339		5507.75	-6.613		5507.75	-6.1331		3472.2	-5.73		3472.2	-6.45		1.4949	0.9771		1.4949	0.0551		5533.8	-0.1864		639.8	-6.52		639.8	-7.2436
1390.7	1.31333		457.857	8.438		457.858	0.321		5887.6	-6.4476		5887.6	-6.0199		3729.4	-5.78		3729.4	-6.46		5.9119	0.9786		5.9119	0.0554		5597.7	-0.1342		696	-6.32		696	-7.0886
1475.3	1.32667		491.783	8.965		491.784	0.326		6267.44	-6.5488		6267.44	-6.25		3986.6	-5.62		3986.6	-6.12		10.3185	0.9791		10.3185	0.0553		5679.1	-0.159		755.5	-6.17		755.5	-8.3842
1552.3	1.44		525.788	9.315		525.788	0.347		6647.29	-6.5631		6647.29	-5.7185		4243.8	-5.88		4243.8	-6.26		14.7133	0.9774		14.7133	0.0557		5755.1	-0.189		818.3	-6.36		818.3	-6.5534
1625.9	1.35333		559.86	9.3707		559.861	0.321		7027.13	-6.23		7027.13	-5.1977		4501	-5.86		4501	-6.16		19.0948	0.9765		19.0948	0.0556		5803	-0.194		884.1	-6.6		884.1	-5.177
1720.3	1.36667		594.149	8.6		594.15	0.33		7406.98	-6.1318		7406.98	-5.3184		4758.2	-5.9706		4758.2	-5.8247		23.4616	0.9732		23.4616	0.0558		5828.3	-0.2		952.8	-6.24		952.8	-4.4788
1810.1	1.48		628.323	8.604		628.324	0.342		7786.82	-5.9688		7786.82	-5.0791		5015.4	-5.87		5015.4	-6.11		27.812	0.9651		27.812	0.0559		5851.6	-0.097		1024.2	-6.51		1024.2	-5.684
1889.8	1.39333		662.531	8.34		662.531	0.335		8388.88	-5.7458		8388.88	-4.8974		5272.6	-6		5272.6	-5.63		32.1448	0.9559		32.1448	0.0561		5969.2	-0.223		1098.2	-6.36		1098.2	-5.5752
1972	1.50667		696.761	8.153		696.761	0.352		8990.93	-5.7688		8990.93	-4.5193		5448.3	-5.73		5448.3	-5.56		36.4583	0.9469		36.4583	0.0562		6082.4	-0.064		1174.6	-6.16		1174.6	-5.6616
2055.3	1.52		731.002	7.8162		731.001	0.362		9592.99	-5.6362		9592.99	-4.5582		5542.5	-5.92		5542.5	-5.37		40.7512	0.9452		40.7512	0.0564		6175.6	-0.2402		1253.2	-6.17		1253.2	-4.835
2150.3	1.53333		765.242	7.87		765.242	0.372		10195	-5.4763		10195	-3.9271		5636.7	-5.65		5636.7	-5.37		45.0219	0.9412		45.0219	0.0564		6443.8	-0.154		1333.8	-6.44		1333.8	-6.0074
2244.4	0.676471		799.471	8.109		799.471	0.37		10797.1	-5.476		10797.1	-5.2726		5730.9	-5.94		5730.9	-5.63		49.269	0.938		49.269	0.0566		6938.4	-0.164		1416.4	-6.32		1416.4	-4.8932
2336.6	0.591176		833.677	8.311		833.676	0.391		11399.2	-5.6102		11399.2	-5.263		5730.9	-5.8791		5730.9	-5.6323		53.4909	0.9369		53.4909	0.0568		7839.4	-0.32		1500.6	-6.58		1500.6	-5.6326
2425.9	0.505882		867.849	8.6106		867.848	0.38		12001.2	-5.6376		12001.2	-4.9958		5730.9	-5.8696		5730.9	-5.5921		57.6863	0.9367		57.6863	0.0568		8126.2	-0.201		1586.4	-6.41		1586.4	-4.8672
2512.7	0.720588		901.975	8.494		901.974	0.379		12603.3	-5.4915		12603.3	-5.6009		5730.9	-5.9157		5730.9	-5.661		61.8537	0.9369		61.8537	0.057		8448.7	-0.292
2579.5	0.735294		936.044	8.3583		936.043	0.358		13205.3	-5.3885		13205.3	-5.6611		5730.9	-5.9797		5730.9	-5.6177		65.9915	0.9356		65.9915	0.0574		8739.1	-0.296		5509.9	-6.13		5509.9	-5.4896
2645.2	0.65		970.045	8.4715		970.044	0.348		13807.4	-5.5915		13807.4	-6.0264		5825.1	-5.94		5825.1	-6.8		70.1017	0.9337		70.1017	0.0578		8929.2	-0.267		5533.8	-6.28		5533.8	-6.0822
2710.8	0.564706		1003.97	7.913		1003.97	0.338		14409.4	-5.4688		14409.4	-4.8681		5919.3	-5.8		5919.3	-6.57		74.1876	0.9313		74.1876	0.0579		9043.3	-0.194		5597.7	-6.58		5597.7	-7.1158
2779.9	0.579412		1037.8	7.5143		1037.8	0.342		15011.5	-5.1314		15011.5	-3.7765		6013.5	-5.66		6013.5	-6.99		78.2498	0.9328		78.2498	0.0579		9151.2	-0.183		5679.1	-6.68		5679.1	-7.2086
2850.4	0.494118		1071.53	7.5769		1071.53	0.333		15613.5	-5.0963		15613.5	-3.3361		6107.7	-5.88		6107.7	-6.68		82.2888	0.9292		82.2888	0.0578		9253.1	-0.097		5755.1	-6.35		5755.1	-7.2882
2921.5	0.608824		1105.14	7.5213		1105.14	0.339								6201.9	-5.75		6201.9	-7.16		86.3053	0.9311		86.3053	0.0578		9349.2	-0.145		5803	-6.34		5803	-4.1928
2990.5	0.623529		1138.63	7.7812		1138.63	0.332								6296.1	-5.4		6296.1	-6.53		90.2999	0.9299		90.2999	0.0579		9439.8	-0.11		5828.3	-6.01		5828.3	-3.9168
3055.3	0.538235		1171.99	7.4615		1171.99	0.3041								6390.3	-5.83		6390.3	-6.91		94.2731	0.9319		94.2731	0.0578		9605.8	-0.152		5851.6	-5.81		5851.6	-5.512
3121.7	0.552941		1205.2	8.582		1205.19	0.321								6484.5	-5.97		6484.5	-7.47		98.2257	0.9328		98.2257	0.058		9681.6	-0.1641		5872.8	-6.1		5872.8	-8.052
3189	0.567647		1238.24	9.1562		1238.24	0.321								6578.7	-5.62		6578.7	-7.08		102.158	0.9333		102.158	0.058		9820.2	-0.162		5892.3	-6.49		5892.3	-8.431
3258.1	0.582353		1271.12	10.78		1271.12	0.318								6672.9	-5.39		6672.9	-6.86		106.071	0.934		106.071	0.058		9883.6	-0.182		5910.3	-6.23		5910.3	-7.9552
3326.9	0.497059		1303.82	10.8447		1303.82	0.326								6767.1	-5.51		6767.1	-6.89		109.965	0.9349		109.965	0.0582		9999.7	-0.204		5926.7	-6.52		5926.7	-8.0968
3394.7	0.511765		1336.33	10.7079		1336.32	0.327								6861.3	-5.96		6861.3	-6.88		113.841	0.9347		113.841	0.0579		10103.6	-0.156		5941.9	-5.89		5941.9	-6.0864
3465	0.426471		1368.63	10.1416		1368.62	0.33								6955.5	-5.98		6955.5	-7.19		117.698	0.9359		117.698	0.0579		10197.3	-0.245		5956	-5.84		5956	-6.7662
3538.1	0.341176		1400.71	10.608		1400.71	0.34								7049.7	-5.73		7049.7	-6.85		121.539	0.9368		121.539	0.0581		10283	-0.204		5969.2	-6.2		5969.2	-8.5664
3597.1	0.455882		1432.72	9.786		1432.72	0.341								7143.9	-5.61		7143.9	-6.75		125.364	0.9373		125.364	0.0581		10362.7	-0.255		5981.6	-6.69		5981.6	-8.7836
3663.5	0.470588		1464.34	9.657		1464.34	0.345								7238.1	-5.49		7238.1	-6.77		129.172	0.9369		129.172	0.0581		10438.8	-0.288		5993.4	-6.34		5993.4	-7.959
3744.8	1.08529		1495.71	9.5064		1495.71	0.335								7332.3	-5.69		7332.3	-6.59		132.965	0.9369		132.965	0.058		10512	-0.2547		6004.7	-6.43		6004.7	-8.054
3840.6	0.708485		1526.82	9.5888		1526.82	0.336								7426.5	-5.51		7426.5	-5.47		136.743	0.9387		136.743	0.0577		10639.9	-0.26		6015.7	-6.32		6015.7	-7.219
3942.7	0.5		1557.66	9.5364		1557.66	0.329								7520.7	-5.69		7520.7	-6.79		140.508	0.9402		140.508	0.0572		10699.8	-0.367		6026.7	-6.39		6026.7	-8.0276
4041.9	0.604242		1588.22	9.776		1588.21	0.332								7614.9	-5.63		7614.9	-6.96		144.258	0.9421		144.258	0.057		10730.1	-0.3417		6037.7	-6.59		6037.7	-8.7734
4141.2	0.708485		1618.48	9.511		1618.48	0.335								7709.1	-5.54		7709.1	-6.8		147.996	0.9418		147.996	0.0571		10863.6	-0.337		6048.9	-6.14		6048.9	-6.7152
4243.1	0.708485		1648.44	9.354		1648.43	0.336								7803.3	-5.24		7803.3	-6.3		151.721	0.9416		151.721	0.0572		11032.2	-0.322		6060.4	-6.34		6060.4	-6.4392
4344	0.604242		1678.07	9.148		1678.07	0.329								7897.5	-5.1		7897.5	-6.04		155.435	0.9425		155.435	0.057		11129.1	-0.307		6071.8	-6.44		6071.8	-7.5706
4447.4	0.604242		1707.38	9.009		1707.38	0.336								7991.7	-5.7307		7991.7	-7.5683		159.138	0.9431		159.138	0.0569		11232.8	-0.361		6082.4	-6.38		6082.4	-4.8494
4541.7	0.708485		1736.36	8.857		1736.35	0.347								8085.9	-5.3692		8085.9	-6.3673		162.83	0.9437		162.83	0.0569		11342.4	-0.323		6092.4	-6.53		6092.4	-6.906
4641.1	1.43818		1764.98	8.7431		1764.97	0.346								8180.1	-5.1786		8180.1	-6.7137		166.512	0.9457		166.512	0.0567		11456.7	-0.377		6102.1	-6.43		6102.1	-7.4476
4753.5	0.5		1793.23	8.7598		1793.23	0.345								8274.3	-5.2371		8274.3	-6.4133		170.185	0.946		170.185	0.0566		11574.6	-0.356		6111.6	-6.32		6111.6	-7.7206
4853.4	0.291515		1821.12	7.715		1821.11	0.338								8368.5	-5.3725		8368.5	-6.0169		173.849	0.9472		173.849	0.0564		11695	-0.3786		6121	-6.31		6121	-9.238
4947	0.187273		1848.62	7.317		1848.61	0.34								8462.7	-5.2642		8462.7	-6.9025		177.505	0.948		177.505	0.0563		11816.9	-0.39		6130.7	-5.75		6130.7	-6.4462
5050.4	0.187273		1875.72	6.388		1875.71	0.36								8556.9	-5.21		8556.9	-6.85		181.154	0.9499		181.154	0.0564		11939.2	-0.274		6140.9	-6.2		6140.9	-8.516
5158	0.0830303		1902.42	5.871		1902.41	0.372								8651.1	-5.2256		8651.1	-5.3616		184.796	0.9513		184.796	0.0562		12060.7	-0.338		6151.6	-6.66		6151.6	-9.1288
5275.7	0.0830303		1928.69	5.633		1928.69	0.3839								8745.3	-5.1165		8745.3	-4.8917		188.431	0.9562		188.431	0.056		12297.2	-0.196		6163.1	-6.71		6163.1	-8.877
5390.1	0.187273		1954.54	5.5528		1954.53	0.363								8839.5	-5		8839.5	-4.52		192.06	0.9591		192.06	0.0558		12464.5	-0.2054		6175.6	-6.4		6175.6	-8.8962
5502.7	0.395758		1979.94	6.0357		1979.94	0.35								8933.7	-5.1137		8933.7	-5.9497		195.685	0.9625		195.685	0.0554		12569.2	-0.148		6189.3	-6.74		6189.3	-8.8762
5611.9	0.291515		2004.9	6.0183		2004.89	0.3003								9034.27	-5.2946		9034.27	-4.9515		199.305	0.9644		199.305	0.0551		12714.3	-0.253		6204.4	-6.46		6204.4	-8.9724
5720.9	-0.0212121		2029.38	7.276		2029.38	0.3479								9187.73	-5.064		9187.73	-5.2513		202.921	0.9645		202.921	0.0547		12992.5	-0.179		6221.1	-7.16		6221.1	-8.8658
5834.3	-0.0212121		2053.4	7.475		2053.39	0.338								9341.17	-5.0338		9341.17	-4.9632		206.534	0.978		206.534	0.0542		13038	-0.079		6239.8	-6.55		6239.8	-8.887
5952.1	-0.125455		2076.92	7.9108		2076.92	0.342								9494.62	-5.2595		9494.62	-5.8132		210.144	0.9958		210.144	0.0541		13128.2	-0.144		6260.9	-6.38		6260.9	-9.1616
6072.6	-0.125455		2100.06	7.615		2100.05	0.339								9648.08	-5.0599		9648.08	-5.1716		213.752	0.9993		213.752	0.054		13304.5	-0.114		6284.5	-6.27		6284.5	-8.233
6197.4	-0.125455		2122.58	7.405		2122.57	0.337								9801.52	-4.9305		9801.52	-3.8288		217.358	1.0101		217.358	0.0538		13347.6	-0.188		6310.7	-5.67		6310.7	-7.6548
6323.8	0.395758		2144.57	6.6266		2144.57	0.318								9954.98	-5.168		9954.98	-4.9808		220.964	1.0272		220.964	0.0538		13516	-0.3301		6339.6	-6.19		6339.6	-7.8222
6449.5	0.187273		2166.04	6.857		2166.03	0.315								10108.4	-5.1633		10108.4	-6.2409		224.569	1.0439		224.569	0.0536		13556.9	-0.269		6371.4	-5.99		6371.4	-7.5314
6584.2	-0.333939		2186.96	7.9359		2186.95	0.324								10261.9	-5.1953		10261.9	-5.8252		228.174	1.0527		228.174	0.0535		13597.4	-0.21		6406	-6.01		6406	-8.2712
6720.7	-0.229697		2207.32	7.5956		2207.32	0.333								10415.3	-5.1394		10415.3	-7.1752		231.781	1.058		231.781	0.0521		13637.3	-0.357		6443.8	-6.08		6443.8	-7.8674
6868	-0.333939		2227.12	7.744		2227.12	0.347								10568.8	-5.28		10568.8	-7.16		235.389	1.0571		235.389	0.0499		13715.6	-0.328		6484.7	-6		6484.7	-7.5364
7012.6	-0.542424		2246.35	7.911		2246.34	0.351								10722.2	-5.51		10722.2	-7.31		238.999	1.0636		238.999	0.0488					6528.8	-6.11		6528.8	-7.5086
7162.1	-0.438182		2264.98	8.7928		2264.98	0.358								10875.7	-5.28		10875.7	-7.18		242.612	1.068		242.612	0.048					6576.4	-6.07		6576.4	-7.3594
7310.8	-0.229697		2283.02	8.661		2283.01	0.357								11029.1	-5.37		11029.1	-7.06		246.228	1.0732		246.228	0.0465					6627.4	-6.54		6627.4	-8.4978
7463	-0.229697		2300.44	8.611		2300.44	0.356								11182.6	-5.46		11182.6	-7.05		249.847	1.0789		249.847	0.0454					6682	-6.94		6682	-8.4802
7605.6	1.29394		2317.24	8.254		2317.24	0.355								11336	-5.37		11336	-6.69		253.472	1.0844		253.472	0.0448					6740.3	-5.78		6740.3	-5.876
7747.7	1.04242		2333.41	8.1978		2333.4	0.344								11491.6	-5.46		11491.6	-6.25		257.101	1.0897		257.101	0.0441					6802.4	-6.08		6802.4	-7.486
7880.2	0.990909		2348.93	8.311		2348.93	0.338								11652	-5.2459		11652	-5.7123		260.737	1.0953		260.737	0.0439					6868.4	-6.11		6868.4	-8.0394
8014.8	1.03939		2363.8	8.2258		2363.79	0.338								11812.2	-5.2215		11812.2	-5.6294		264.378	1.0961		264.378	0.0438					6938.4	-6.43		6938.4	-8.8622
8150.9	1.18788		2378	8.7802		2377.99	0.331								11972.5	-5.0869		11972.5	-6.1129		268.026	1.1005		268.026	0.0432					7012.6	-6.05		7012.6	-8.2478
8279.6	1.33636		2391.52	8.7533		2391.51	0.327								12132.9	-5.1263		12132.9	-6.7359		271.682	1.1063		271.682	0.0426					7090.9	-6.63		7090.9	-8.8826
8410.2	0.984848		2404.35	8.7733		2404.34	0.322								12293.1	-5.2404		12293.1	-6.748		275.346	1.1058		275.346	0.0424					7173.7	-6.79		7173.7	-8.8506
8547.3	1.03333		2416.48	8.146		2416.47	0.3101								12453.5	-4.9803		12453.5	-6.2914		279.019	1.1092		279.019	0.042					7260.9	-6.37		7260.9	-8.4856
8676.7	0.981818		2427.89	7.876		2427.89	0.3159								12613.8	-5.1113		12613.8	-5.9618		282.701	1.1105		282.701	0.0411					7352.6	-6.21		7352.6	-8.2644
8804.5	0.930303		2438.58	7.525		2438.58	0.307								12774	-5.0743		12774	-5.3583		286.393	1.1101		286.393	0.0407					7449	-6.4		7449	-7.4806
8898.4	0.878788		2448.54	7.121		2448.53	0.305								12934.4	-5.0954		12934.4	-6.0583		290.095	1.1151		290.095	0.0404					7550.2	-6.18		7550.2	-7.279
8985.8	0.927273		2457.75	6.717		2457.74	0.302								13094.6	-5.084		13094.6	-6.8586		293.809	1.1182		293.809	0.0405					7656.3	-6.65		7656.3	-7.1494
9064.2	0.875758		2466.2	6.2415		2466.19	0.3001								13255	-5.1982		13255	-6.7817		297.534	1.1233		297.534	0.04					7839.4	-6.73		7839.4	-7.699
9141.9	1.02424		2473.88	6.548		2473.87	0.31								13351.1	-5.1425		13351.1	-7.4826		301.272	1.1245		301.272	0.04					8126.2	-6.54		8126.2	-7.3786
9219.2	1.87273		2480.81	7.2709		2480.81	0.311								13383.2	-5.2111		13383.2	-6.3661		305.022	1.1274		305.022	0.0399					8448.7	-6.86		8448.7	-8.1682
9296.6	0.821212		2487.39	8.4588		2487.39	0.3239								13415.2	-5.2172		13415.2	-5.9558		308.786	1.1271		308.786	0.04					8739.1	-6.91		8739.1	-8.3804
9374.4	0.769697		2493.94	8.9149		2493.94	0.322								13447.3	-5.1916		13447.3	-5.9026		312.564	1.1281		312.564	0.0401					8929.2	-7.17		8929.2	-8.7988
9451.8	0.818182		2500.46	9.2545		2500.46	0.324								13479.4	-5.078		13479.4	-5.6195		316.357	1.1286		316.357	0.0399					9043.3	-6.65		9043.3	-8.5042
9526.7	0.766667		2506.95	8.977		2506.95	0.327								13511.4	-5.2056		13511.4	-5.8573		320.165	1.1295		320.165	0.04					9151.2	-6.43		9151.2	-7.284
9600.9	0.715152		2513.41	8.6401		2513.41	0.3319								13543.5	-5.2525		13543.5	-6.2161		323.989	1.1293		323.989	0.0403					9253.1	-6.22		9253.1	-5.0698
9674.4	0.663636		2519.84	7.6552		2519.84	0.33								13607.6	-5.1039		13607.6	-5.9788		327.829	1.1308		327.829	0.0405					9349.2	-6.61		9349.2	-7.225
9748.2	0.812121		2526.24	7.1821		2526.24	0.3232								13639.7	-5.0201		13639.7	-5.925		331.687	1.1306		331.687	0.0409					9439.8	-6.17		9439.8	-4.369
9821.8	0.760606		2532.62	6.6719		2532.61	0.3398								13671.7	-5.4468		13671.7	-6.724		335.562	1.1293		335.562	0.041					9525.3	-5.65		9525.3	-2.4088
9899.2	0.709091		2538.96	7.1971		2538.95	0.334								13703.8	-5.2772		13703.8	-6.136		339.455	1.1311		339.455	0.0413					9605.8	-5.65		9605.8	-2.6702
9980	0.957576		2545.27	6.2632		2545.26	0.332								13735.9	-5.0543		13735.9	-6.3013		343.368	1.1304		343.368	0.0417					9681.6	-5.63		9681.6	-3.6426
10054.3	1.10606		2551.55	6.4441		2551.55	0.3272								13767.9	-4.8387		13767.9	-6.0475		347.3	1.1309		347.3	0.0418					9752.9	-5.74		9752.9	-2.8122
10130.5	1.45455		2557.8	6.4		2557.8	0.3426								13767.9	-4.818		13767.9	-6.0799		351.252	1.1289		351.252	0.0422					9820.2	-5.9		9820.2	-2.639
10207.2	1.34194		2564.03	6.3782		2564.02	0.3273								13879.5	-5.6605		13879.5	-7.4169		355.225	1.1287		355.225	0.0425					9883.6	-5.58		9883.6	-4.652
10294.8	1.48387		2570.22	6.631		2570.22	0.3378								13938.5	-5.4813		13938.5	-7.0268		359.219	1.1303		359.219	0.0436					9943.3	-5.74		9943.3	-5.2496
10388.3	1.12581		2576.39	6.8751		2576.38	0.332								13997.5	-5.3945		13997.5	-7.2323		363.235	1.1296		363.235	0.0451					9999.7	-5.53		9999.7	-5.669
10512.7	1.26774		2582.53	6.5569		2582.52	0.317								14056.5	-5.281		14056.5	-7.5361		367.274	1.1267		367.274	0.0473					10053.1	-5.81		10053.1	-4.0798
10634.8	1.30968		2588.64	7.1897		2588.63	0.315								14115.5	-5.2985		14115.5	-7.8244		371.335	1.1286		371.335	0.0486					10103.6	-5.79		10103.6	-4.4306
10754.8	1.35161		2594.72	6.7479		2594.71	0.2992								14174.5	-5.405		14174.5	-7.8152		375.421	1.1298		375.421	0.0517					10151.6	-5.67		10151.6	-4.3324
10869.4	1.59355		2600.77	7.4578		2600.76	0.305								14233.5	-5.4023		14233.5	-7.6887		379.53	1.1297		379.53	0.0536					10197.3	-5.84		10197.3	-6.885
10981.7	2.93548		2606.79	7.9372		2606.79	0.307								14292.5	-5.3613		14292.5	-7.5598		383.665	1.1308		383.665	0.0552					10241	-5.81		10241	-6.0348
11099	2.17742		2612.79	7.5457		2612.78	0.305								14351.5	-5.241		14351.5	-7.3268		387.825	1.1298		387.825	0.0562					10283	-5.84		10283	-5.572
11215.4	1.71935		2618.75	7.695		2618.75	0.3021								14410.5	-5.2049		14410.5	-6.1741		392.011	1.1289		392.011	0.0565					10323.5	-5.76		10323.5	-6.2078
11329.4	1.86129		2624.69	7.9979		2624.68	0.306								14469.5	-5.4545		14469.5	-6.2321		396.224	1.1302		396.224	0.0568					10362.7	-5.98		10362.7	-6.5626
11435.6	1.90323		2630.63	8.0848		2630.62	0.305														400.465	1.1319		400.465	0.0573					10401.1	-5.55		10401.1	-5.1638
11536.2	2.44516		2636.51	7.5342		2636.5	0.298														404.733	1.1318		404.733	0.0579					10438.8	-5.7		10438.8	-6.6642
11630.4	2.2871		2642.36	7.0091		2642.36	0.288														409.029	1.1332		409.029	0.0582					10476	-5.91		10476	-5.3704
11726.4	1.52903		2648.19	6.1925		2648.19	0.2712														413.355	1.1352		413.355	0.0583					10512	-5.85		10512	-5.1992
11825.2	1.37097		2653.99	6.301		2653.98	0.2769														417.711	1.1381		417.711	0.0587					10546	-5.87		10546	-6.5926
11922.3	1.4129		2659.76	6.4164		2659.76	0.2721														422.097	1.1374		422.097	0.0587					10578.4	-5.97		10578.4	-5.9612
12018.7	1.85484		2665.5	6.2311		2665.5	0.279														426.514	1.1373		426.514	0.0589					10609.6	-5.83		10609.6	-4.8684
12112.7	1.59677		2671.22	6.196		2671.21	0.287														430.962	1.1382		430.962	0.0589					10639.9	-5.9		10639.9	-5.7802
12206	1.43871		2676.91	5.9739		2676.9	0.289														435.442	1.1375		435.442	0.059					10669.8	-5.84		10669.8	-6.5464
12297.8	1.58065		2682.57	6.2239		2682.57	0.2989														439.955	1.1384		439.955	0.0592					10699.8	-6.28		10699.8	-7.6016
12387.9	1.62258		2688.21	7.9077		2688.2	0.295														444.502	1.1367		444.502	0.0594					10730.1	-6.13		10730.1	-7.478
12479.4	3.16452		2693.81	8.055		2693.81	0.286														449.082	1.1354		449.082	0.06					10761.2	-5.86		10761.2	-6.355
12571.3	5.10645		2699.39	8.6639		2699.39	0.273														453.697	1.1349		453.697	0.0603					10793.5	-6.14		10793.5	-5.9344
12655.8	3.24839		2704.95	8.8206		2704.94	0.2551														458.347	1.1325		458.347	0.0605					10827.4	-6.18		10827.4	-6.238
12726.3	4.89032		2710.47	7.9591		2710.47	0.257														463.033	1.1309		463.033	0.0608					10863.6	-6		10863.6	-6.584
12796.8	12.9323		2715.97	7.3901		2715.97	0.2687														467.755	1.1288		467.755	0.0608					10902.3	-5.99		10902.3	-6.6298
12867.3	6.37419		2721.45	7.191		2721.44	0.2603														472.514	1.1291		472.514	0.0609					10943.4	-6		10943.4	-6.8404
12936	2.61613		2726.9	6.7571		2726.89	0.2796														477.31	1.1252		477.31	0.0609					10986.7	-5.93		10986.7	-7.243
13006.8	3.25806		2732.32	5.8812		2732.31	0.268														482.145	1.1239		482.145	0.0611					11032.2	-6.05		11032.2	-6.8468
13078.4	3.22		2737.71	5.856		2737.71	0.2572														487.019	1.1282		487.019	0.0612					11079.7	-6.01		11079.7	-6.1056
13147.5	3.36		2743.08	5.2564		2743.07	0.262														491.931	1.1328		491.931	0.0613					11129.1	-5.79		11129.1	-6.9588
13216.7	4.5		2748.42	5.4		2748.42	0.2882														496.884	1.1373		496.884	0.0615					11180.2	-5.95		11180.2	-7.4434
13271.6	3.04		2753.74	6.2769		2753.73	0.2447														501.877	1.1494		501.877	0.0614					11232.8	-6.19		11232.8	-7.38
13324.2	2.48		2759.03	6.312		2759.02	0.2649														506.911	1.1577		506.911	0.0614					11287	-5.78		11287	-6.3442
13372.3	2.42		2764.29	6.856		2764.29	0.2641														511.987	1.1631		511.987	0.0614					11342.4	-6.03		11342.4	-7.124
13419	2.26		2769.56	8.207		2769.55	0.294														517.106	1.1663		517.106	0.0615					11399	-6.17		11399	-7.2028
13465.2	2.1		2774.77	8.7429		2774.77	0.2998														522.267	1.1665		522.267	0.0614					11456.7	-6.06		11456.7	-7.9846
13511.7	1.74		2779.96	8.254		2779.95	0.282														527.472	1.1649		527.472	0.0617					11515.2	-5.96		11515.2	-6.8804
13558.8	2.48		2785.12	7.999		2785.12	0.276														532.721	1.1635		532.721	0.0616					11574.6	-5.95		11574.6	-7.0634
13606.5	3.22		2790.26	7.816		2790.25	0.269														538.014	1.1652		538.014	0.0616					11634.5	-5.72		11634.5	-8.1482
13653.2	2.96		2795.37	7.554		2795.37	0.2611														543.353	1.1732		543.353	0.0613					11695	-5.9		11695	-7.9298
13698.3	3.6		2800.46	7.2362		2800.45	0.2639														548.738	1.1931		548.738	0.0603					11755.9	-6.05		11755.9	-7.6712
13745.7	3.74		2805.52	7.3317		2805.51	0.2582														554.17	1.2508		554.17	0.0582					11816.9	-6.21		11816.9	-7.2514
			2810.56	6.986		2810.55	0.264														559.648	1.3065		559.648	0.0494					11878.1	-5.76		11878.1	-6.0264
			2815.57	7.417		2815.56	0.279														565.174	1.3211		565.174	0.048					11939.2	-5.66		11939.2	-5.5566
			2820.56	8.0014		2820.55	0.2888														570.749	1.3246		570.749	0.0459					12000.1	-5.93		12000.1	-6.875
			2825.52	7.889		2825.51	0.283														576.373	1.3248		576.373	0.0442					12060.7	-6.33		12060.7	-7.1366
			2830.46	7.7548		2830.45	0.28														582.046	1.3256		582.046	0.0431					12120.8	-5.88		12120.8	-6.3772
			2835.37	6.7939		2835.37	0.2602														587.769	1.3249		587.769	0.0426					12180.4	-5.78		12180.4	-5.4182
			2840.26	6.158		2840.26	0.265														593.543	1.3251		593.543	0.0421					12239.2	-5.69		12239.2	-5.0578
			2845.13	5.9319		2845.12	0.2787														599.368	1.3236		599.368	0.0407					12297.2	-5.63		12297.2	-4.8262
			2849.97	5.9671		2849.96	0.2701														605.246	1.3173		605.246	0.04					12354.1	-5.57		12354.1	-5.3062
			2854.78	6.291		2854.78	0.274														611.175	1.3132		611.175	0.0398					12409.9	-5.51		12409.9	-5.0532
			2859.58	6.1239		2859.57	0.3055														617.158	1.309		617.158	0.0396					12464.5	-5.47		12464.5	-4.4374
			2864.35	5.639		2864.34	0.2924														623.195	1.3037		623.195	0.0399					12517.6	-5.74		12517.6	-3.7348
			2869.09	5.319		2869.09	0.3138														629.286	1.2849		629.286	0.0412					12569.2	-5.52		12569.2	-3.4726
			2873.81	5.1131		2873.81	0.31														635.432	1.2647		635.432	0.0436					12619.1	-5.57		12619.1	-4.9328
			2878.51	5.1139		2878.51	0.307														641.634	1.2675		641.634	0.0481					12667.2	-5.71		12667.2	-5.2642
			2883.19	5.094		2883.18	0.3														647.934	1.2753		647.934	0.0516					12714.3	-5.36		12714.3	-4.9498
			2887.84	4.9644		2887.83	0.295														654.377	1.2793		654.377	0.0529					12761.2	-5.32		12761.2	-4.568
			2892.49	4.97		2892.48	0.279														660.959	1.2751		660.959	0.0569					12807.9	-5.18		12807.9	-4.0714
			2897.09	5.1431		2897.09	0.276														667.679	1.2693		667.679	0.0575					12854.4	-5.34		12854.4	-3.9938
			2901.67	5.0752		2901.67	0.267														674.537	1.2602		674.537	0.0577					12900.7	-5.57		12900.7	-3.9762
			2906.23	9.237		2906.23	0.2631														681.53	1.2533		681.53	0.0579					12946.7	-5.43		12946.7	-3.92
			2910.77	5.7323		2910.76	0.2669														688.656	1.243		688.656	0.058					12992.5	-5.3		12992.5	-4.0404
			2915.28	5.884		2915.27	0.2602														695.914	1.2355		695.914	0.0581					13038	-5.36		13038	-3.716
			2919.77	5.8887		2919.76	0.271														703.303	1.2318		703.303	0.058					13083.2	-5.53		13083.2	-3.1542
			2924.24	5.805		2924.23	0.277														710.821	1.2311		710.821	0.0577					13128.2	-5.67		13128.2	-3.0842
			2928.68	5.73		2928.68	0.277														718.467	1.2324		718.467	0.0575					13172.8	-5.74		13172.8	-3.1556
			2933.1	5.6916		2933.1	0.276														726.238	1.2347		726.238	0.0573					13217	-5.46		13217	-3.6832
			2937.5	5.7966		2937.5	0.274														734.133	1.2394		734.133	0.0568					13260.9	-5.59		13260.9	-3.4066
			2941.88	5.5271		2941.88	0.2711														742.151	1.239		742.151	0.0553					13304.5	-5.76		13304.5	-4.4308
			2946.24	5.518		2946.23	0.2808														750.29	1.2391		750.29	0.0536					13347.6	-5.85		13347.6	-4.3976
			2950.57	5.4756		2950.57	0.275														758.548	1.2348		758.548	0.0517					13390.4	-5.75		13390.4	-4.2548
			2954.88	5.9087		2954.88	0.266														766.925	1.2315		766.925	0.0497					13432.7	-6.02		13432.7	-3.9074
			2959.17	6.5823		2959.17	0.256														775.417	1.2279		775.417	0.0493					13474.6	-6.17		13474.6	-4.711
			2963.44	6.509		2963.44	0.2551														784.025	1.2167		784.025	0.0488					13516	-6.08		13516	-6.1946
			2967.69	6.2741		2967.68	0.262														792.745	1.2242		792.745	0.0482					13556.9	-5.92		13556.9	-6.3656
			2971.91	6.16		2971.91	0.276														801.577	1.233		801.577	0.0479					13597.4	-6.25		13597.4	-6.529
			2976.12	5.4541		2976.11	0.277														810.52	1.258		810.52	0.0477					13637.3	-6.14		13637.3	-6.0218
			2980.3	5.312		2980.29	0.278														819.57	1.2918		819.57	0.0477					13676.7	-6.17		13676.7	-5.5734
			2984.46	5.265		2984.45	0.275														828.728	1.2945		828.728	0.0477					13715.6	-6.24		13715.6	-6.4584
			2988.6	5.2213		2988.59	0.274														837.991	1.2959		837.991	0.0477
			2992.72	5.2676		2992.71	0.274														847.357	1.2929		847.357	0.0481
			2996.83	5.262		2996.83	0.2691														856.826	1.2824		856.826	0.0487
			3000.91	5.0505		3000.9	0.271														866.395	1.2707		866.395	0.0495
			3004.96	5.4105		3004.96	0.2748														876.064	1.2641		876.064	0.0521
			3009	5.204		3008.99	0.264														885.829	1.2502		885.829	0.0586
			3013.01	5.1421		3013.01	0.264														895.691	1.2254		895.691	0.0591
			3017.01	5.4069		3017	0.257														905.647	1.1739		905.647	0.0594
			3020.98	5.5101		3020.98	0.254														915.695	1.16		915.695	0.0595
			3024.93	5.1211		3024.93	0.2413														925.835	1.134		925.835	0.0597
			3028.87	4.976		3028.86	0.2499														936.064	1.1206		936.064	0.0599
			3032.78	4.3182		3032.77	0.2491														946.381	1.1043		946.381	0.0605
			3036.67	3.8881		3036.67	0.258														956.785	1.0962		956.785	0.0614
			3040.54	3.804		3040.54	0.2669														967.273	1.0968		967.273	0.0625
			3044.4	3.821		3044.39	0.266														977.845	1.0994		977.845	0.0629
			3048.23	3.878		3048.22	0.269														988.498	1.1054		988.498	0.0625
			3052.04	4.2029		3052.04	0.276														999.231	1.1359		999.231	0.0625
			3055.84	4.336		3055.83	0.2798														1010.04	1.1818		1010.04	0.062
			3059.61	4.6749		3059.61	0.269														1020.93	1.1929		1020.93	0.0615
			3063.36	5.093		3063.36	0.267														1031.9	1.1987		1031.9	0.0613
			3067.1	4.8977		3067.1	0.262														1042.93	1.2141		1042.93	0.0601
			3070.82	5.2635		3070.81	0.2591														1054.04	1.2243		1054.04	0.0588
			3074.51	5.181		3074.51	0.265														1065.22	1.2291		1065.22	0.0578
			3078.19	5.105		3078.19	0.2747														1076.47	1.2275		1076.47	0.0573
			3081.85	4.8302		3081.85	0.262														1087.79	1.227		1087.79	0.057
			3085.49	4.2686		3085.49	0.2543														1099.17	1.2243		1099.17	0.0565
			3089.11	4.7117		3089.11	0.2647														1110.62	1.2242		1110.62	0.0559
			3092.73	4.3202		3092.73	0.256														1122.13	1.219		1122.13	0.055
			3096.32	4.2951		3096.31	0.2522														1133.7	1.2132		1133.7	0.0549
			3099.88	5.0901		3099.88	0.2646														1145.34	1.1914		1145.34	0.0551
			3103.43	5.0467		3103.43	0.253														1157.02	1.1831		1157.02	0.0557
			3106.96	5.2999		3106.96	0.244														1168.77	1.1717		1168.77	0.0562
			3110.47	5.5159		3110.47	0.2301														1180.57	1.1691		1180.57	0.0568
			3113.97	5.8628		3113.96	0.2319														1192.42	1.1682		1192.42	0.0573
			3117.44	6.475		3117.44	0.2242														1204.33	1.1677		1204.33	0.0579
			3120.9	5.9394		3120.9	0.23														1216.28	1.1684		1216.28	0.0586
			3124.34	5.4584		3124.34	0.241														1228.29	1.1673		1228.29	0.0595
			3127.76	5.0514		3127.76	0.256														1240.34	1.169		1240.34	0.0601
			3131.17	4.4556		3131.16	0.268														1252.44	1.1705		1252.44	0.0601
			3134.55	4.2952		3134.55	0.282														1264.58	1.1753		1264.58	0.0596
			3137.92	3.8546		3137.92	0.29														1276.76	1.1796		1276.76	0.0589
			3141.28	3.5051		3141.27	0.331														1288.98	1.1851		1288.98	0.0579
			3144.61	3.8126		3144.61	0.3377														1301.24	1.199		1301.24	0.0546
			3147.93	3.4405		3147.93	0.3284														1313.54	1.2592		1313.54	0.0527
			3151.23	3.3441		3151.23	0.3424														1325.88	1.2702		1325.88	0.0523
			3154.52	3.2984		3154.51	0.313														1338.25	1.2774		1338.25	0.0534
			3157.78	3.4698		3157.78	0.281														1350.65	1.2875		1350.65	0.0545
			3161.03	4.2451		3161.03	0.2791														1363.09	1.2926		1363.09	0.0564
			3164.27	5.2529		3164.27	0.2858														1375.55	1.2876		1375.55	0.0734
			3167.49	6.1319		3167.48	0.2822														1388.04	1.2667		1388.04	0.0822
			3170.69	6.5453		3170.68	0.2896														1400.56	1.1629		1400.56	0.0827
			3173.89	6.4983		3173.88	0.271														1413.11	1.1534		1413.11	0.0831
			3177.06	11.3098		3177.05	0.266														1425.67	1.1482		1425.67	0.0834
			3180.21	6.4181		3180.21	0.265														1438.26	1.1476		1438.26	0.0831
			3183.35	6.1553		3183.34	0.2669														1450.87	1.1508		1450.87	0.0829
			3186.47	5.276		3186.46	0.2602														1463.5	1.1566		1463.5	0.0827
			3189.57	4.9354		3189.57	0.266														1476.14	1.1631		1476.14	0.0825
			3192.66	4.8341		3192.66	0.267														1488.8	1.1719		1488.8	0.0822
			3195.73	4.7512		3195.73	0.267														1501.48	1.1762		1501.48	0.0817
			3198.79	4.8089		3198.79	0.253														1514.16	1.1754		1514.16	0.0808
			3201.83	4.9897		3201.83	0.247														1526.86	1.1719		1526.86	0.0808
			3204.86	5.2447		3204.86	0.2432														5468.04	1.1695		5468.04	0.0818
			3207.87	5.4769		3207.87	0.251														5469.86	1.1571		5469.86	0.0827
			3210.87	5.465		3210.87	0.2619														5471.68	1.1502		5471.68	0.0828
			3213.85	4.5242		3213.85	0.2611														5473.52	1.1108		5473.52	0.0838
			3216.82	4.0916		3216.81	0.264														5475.36	1.107		5475.36	0.0857
			3219.77	3.7794		3219.77	0.2707														5477.21	1.119		5477.21	0.0876
			3222.71	3.5703		3222.7	0.262														5479.07	1.1204		5479.07	0.088
			3225.63	4.0174		3225.63	0.262														5480.94	1.1881		5480.94	0.0846
			3228.54	4.1937		3228.53	0.2472														5482.82	1.2769		5482.82	0.0744
			3231.43	4.2494		3231.43	0.2499														5484.71	1.4055		5484.71	0.0788
			3234.31	3.9056		3234.31	0.2435														5486.6	1.2334		5486.6	0.0841
			3237.17	4.0648		3237.17	0.3206														5488.5	1.2541		5488.5	0.0906
			3240.02	4.3716		3240.02	0.258														5490.42	1.2332		5490.42	0.0926
			3242.86	4.8334		3242.86	0.244														5492.34	1.4144		5492.34	0.0821
			3245.68	5.2414		3245.68	0.2354														5494.26	1.3059		5494.26	0.0872
			3248.5	5.9491		3248.5	0.255														5496.2	1.4317		5496.2	0.1045
			3251.3	6.6611		3251.29	0.2723														5498.14	1.4495		5498.14	0.0976
			3254.08	4.5737		3254.07	0.2513														5500.09	1.5055		5500.09	0.0937
			3256.84	4.4521		3256.84	0.255														5502.05	1.482		5502.05	0.0963
			3259.6	4.1577		3259.59	0.2646														5504.02	1.3046		5504.02	0.0954
			3262.34	4.2903		3262.33	0.253														5505.99	1.2375		5505.99	0.0965
			3265.06	4.0643		3265.06	0.246														5507.97	1.1945		5507.97	0.0893
			3267.78	3.8293		3267.77	0.246														5509.96	1.1716		5509.96	0.0902
			3270.48	3.572		3270.47	0.2342														5511.95	1.2326		5511.95	0.0882
			3273.16	3.7377		3273.16	0.238														5513.95	1.293		5513.95	0.0903
			3275.84	3.4393		3275.83	0.253														5515.96	1.1369		5515.96	0.0943
			3278.5	3.0321		3278.5	0.258														5517.98	1.1305		5517.98	0.0896
			3281.15	3.1017		3281.14	0.2638														5520	1.2128		5520	0.0896
			3283.78	3.0399		3283.78	0.2601														5522.03	1.2077		5522.03	0.0915
			3286.41	3.0891		3286.4	0.264														5524.06	1.2478		5524.06	0.0896
			3289.02	3.0248		3289.01	0.2649														5526.1	1.2424		5526.1	0.0905
			3291.61	3.068		3291.61	0.2554														5528.15	1.1875		5528.15	0.0906
			3294.2	3.2003		3294.2	0.2664														5530.2	1.1712		5530.2	0.0914
			3296.77	2.8951		3296.77	0.2456														5532.26	1.1818		5532.26	0.0916
			3299.34	3.1199		3299.33	0.2566														5534.33	1.1933		5534.33	0.0916
			3301.89	3.3189		3301.88	0.244														5536.4	1.1999		5536.4	0.0915
			3304.42	3.371		3304.42	0.239														5538.47	1.2104		5538.47	0.0915
			3306.95	3.6659		3306.95	0.236														5540.56	1.2224		5540.56	0.0914
			3309.46	4.1268		3309.46	0.2322														5542.64	1.2324		5542.64	0.0913
			3311.97	4.8576		3311.96	0.241														5544.74	1.2373		5544.74	0.0912
			3314.47	5.7007		3314.46	0.256														5546.84	1.2437		5546.84	0.091
			3316.95	7.2464		3316.94	0.2816														5548.94	1.2454		5548.94	0.0907
			3319.41	7.8557		3319.41	0.2761														5551.05	1.2468		5551.05	0.0906
			3321.87	8.0009		3321.87	0.2778														5553.16	1.251		5553.16	0.0906
			3324.32	8.094		3324.31	0.2582														5555.28	1.2562		5555.28	0.0891
			3326.75	8.5083		3326.75	0.2608														5557.41	1.257		5557.41	0.0874
			3329.18	6.9568		3329.17	0.2481														5559.53	1.2591		5559.53	0.0857
			3331.59	6.7951		3331.59	0.25														5561.67	1.2596		5561.67	0.0847
			3333.99	6.3702		3333.99	0.268														5563.8	1.2609		5563.8	0.0843
			3336.38	5.8663		3336.38	0.2718														5565.95	1.2661		5565.95	0.0837
			3338.76	5.7571		3338.76	0.2632														5568.09	1.2662		5568.09	0.0832
			3341.13	5.4802		3341.13	0.2677														5570.24	1.2746		5570.24	0.0826
			3343.49	5.3782		3343.49	0.2504														5572.4	1.2801		5572.4	0.0821
			3345.84	5.453		3345.84	0.2566														5574.56	1.2739		5574.56	0.082
			3348.18	5.5293		3348.18	0.244														5576.72	1.2749		5576.72	0.082
			3350.51	5.5018		3350.51	0.244														5578.88	1.2816		5578.88	0.0817
			3352.83	5.6009		3352.83	0.246														5581.05	1.2793		5581.05	0.0815
			3355.14	5.7479		3355.14	0.247														5583.23	1.2837		5583.23	0.0813
			3357.44	6.3556		3357.44	0.249														5585.4	1.2889		5585.4	0.0811
			3359.73	6.8058		3359.73	0.254														5587.58	1.2919		5587.58	0.0811
			3362.01	7.7398		3362.01	0.254														5589.77	1.2984		5589.77	0.081
			3364.28	7.6261		3364.28	0.244														5591.95	1.2965		5591.95	0.081
			3366.54	7.584		3366.54	0.2264														5594.14	1.2991		5594.14	0.081
			3368.79	7.3859		3368.79	0.233														5596.34	1.2984		5596.34	0.081
			3371.04	7.5569		3371.04	0.253														5598.53	1.301		5598.53	0.0809
			3373.28	7.9738		3373.28	0.2841														5600.73	1.2989		5600.73	0.0808
			3375.5	9.8793		3375.5	0.368														5602.93	1.2997		5602.93	0.0807
			3377.72	13.8029		3377.72	0.451														5605.13	1.2979		5605.13	0.0807
			3379.92	17.0713		3379.92	0.5474														5607.34	1.2962		5607.34	0.0807
			3382.12	16.4902		3382.12	0.47														5609.55	1.2978		5609.55	0.0807
			3384.31	13.5557		3384.31	0.408														5611.76	1.2973		5611.76	0.0806
			3386.49	10.7565		3386.49	0.31														5613.97	1.2963		5613.97	0.0807
			3388.66	6.4585		3388.66	0.259														5616.19	1.3005		5616.19	0.0807
			3390.83	4.7182		3390.83	0.2332														5618.4	1.3014		5618.4	0.0806
			3392.98	4.161		3392.98	0.2349														5620.62	1.2996		5620.62	0.0805
			3395.13	4.0653		3395.13	0.231														5622.84	1.3002		5622.84	0.0805
			3397.27	4.0992		3397.27	0.221														5625.06	1.3013		5625.06	0.0803
			3399.4	3.5235		3399.4	0.2096														5627.29	1.3014		5627.29	0.0804
			3401.52	3.9497		3401.52	0.231														5629.51	1.3002		5629.51	0.0804
			3403.64	4.1689		3403.64	0.2329														5631.74	1.3044		5631.74	0.0803
			3405.75	4.3929		3405.74	0.229														5633.97	1.3099		5633.97	0.0803
			3407.85	4.492		3407.84	0.2201														5636.19	1.3103		5636.19	0.0803
			3409.94	5.0198		3409.94	0.222														5638.42	1.3106		5638.42	0.0802
			3412.02	5.6597		3412.02	0.257														5640.66	1.3115		5640.66	0.0801
			3414.1	5.891		3414.1	0.2764														5642.89	1.3118		5642.89	0.0802
			3416.17	5.6172		3416.17	0.264														5645.12	1.3091		5645.12	0.0801
			3418.24	4.4925		3418.23	0.232														5647.35	1.3121		5647.35	0.0801
			3420.29	3.9843		3420.29	0.2311														5649.59	1.3084		5649.59	0.0801
			3422.34	3.7422		3422.34	0.2347														5651.82	1.3096		5651.82	0.0801
			3424.39	3.7429		3424.39	0.2234														5654.08	1.312		5654.08	0.0801
			3426.43	3.5891		3426.43	0.2307														5656.36	1.3122		5656.36	0.0801
			3428.46	3.4228		3428.46	0.223														5658.65	1.3186		5658.65	0.08
			3430.48	3.4765		3430.48	0.2173														5660.97	1.3158		5660.97	0.08
			3432.5	3.454		3432.49	0.228														5663.32	1.3113		5663.32	0.08
			3434.51	3.381		3434.5	0.233														5665.68	1.3134		5665.68	0.08
			3436.51	3.2444		3436.51	0.24														5668.06	1.3181		5668.06	0.0799
			3438.51	3.6558		3438.5	0.2428														5670.46	1.3251		5670.46	0.0798
			3440.5	3.1079		3440.49	0.237														5672.88	1.3256		5672.88	0.0798
			3442.48	3.246		3442.48	0.236														5675.32	1.3299		5675.32	0.0799
			3444.46	3.3957		3444.46	0.2322														5677.78	1.3264		5677.78	0.0798
			3446.43	3.2067		3446.43	0.239														5680.26	1.3272		5680.26	0.0799
			3448.4	4.1085		3448.4	0.2447														5682.75	1.3184		5682.75	0.0799
			3450.36	3.604		3450.36	0.2355														5685.27	1.3182		5685.27	0.0798
			3452.32	3.4948		3452.32	0.2456														5687.8	1.3237		5687.8	0.0797
			3454.27	3.501		3454.27	0.238														5690.34	1.3265		5690.34	0.0797
			3456.22	3.508		3456.22	0.2341														5692.91	1.3163		5692.91	0.0797
			3458.16	3.59		3458.16	0.2368														5695.49	1.3122		5695.49	0.0797
			3460.09	3.604		3460.09	0.2282														5698.09	1.3178		5698.09	0.0797
			3462.02	3.822		3462.02	0.231														5700.7	1.3181		5700.7	0.0798
			3463.95	3.9		3463.95	0.245														5703.33	1.3178		5703.33	0.0797
			3465.87	4.0991		3465.87	0.253														5705.97	1.3154		5705.97	0.0798
			3467.79	4.9563		3467.78	0.2626														5708.63	1.3187		5708.63	0.0796
			3469.7	7.2901		3469.7	0.253														5711.3	1.3101		5711.3	0.0795
			3471.61	5.4439		3471.61	0.243														5713.99	1.3106		5713.99	0.0796
			3473.51	5.0661		3473.51	0.2186														5716.69	1.3013		5716.69	0.0796
			3475.41	5.2038		3475.41	0.227														5719.41	1.298		5719.41	0.0795
			3477.31	4.7926		3477.3	0.2346														5722.14	1.3052		5722.14	0.0793
			3479.2	4.8411		3479.19	0.224														5724.88	1.3076		5724.88	0.0793
			3481.08	4.1866		3481.08	0.2192														5727.63	1.3089		5727.63	0.0794
			3482.96	4.298		3482.96	0.225														5730.39	1.3043		5730.39	0.0795
			3484.84	4.416		3484.84	0.225														5733.17	1.3069		5733.17	0.0796
			3486.71	4.6375		3486.71	0.2259														5735.96	1.3057		5735.96	0.0796
			3488.58	4.5682		3488.58	0.219														5738.76	1.3033		5738.76	0.0795
			3490.45	4.7769		3490.45	0.219														5741.57	1.3022		5741.57	0.0794
			3492.31	4.7876		3492.31	0.2287														5744.39	1.3031		5744.39	0.0794
			3494.17	4.7809		3494.17	0.223														5747.22	1.3064		5747.22	0.0794
			3496.03	4.9496		3496.03	0.2202														5750.07	1.3054		5750.07	0.0794
			3497.88	4.6951		3497.88	0.227														5752.92	1.3043		5752.92	0.0793
			3499.73	4.669		3499.73	0.2502														5755.78	1.309		5755.78	0.0793
			3501.58	4.4301		3501.57	0.2373														5758.65	1.3139		5758.65	0.0794
			3503.42	4.1841		3503.42	0.2407														5761.52	1.3133		5761.52	0.0794
			3505.26	4.184		3505.26	0.232														5764.41	1.3119		5764.41	0.0794
			3507.1	4.5181		3507.1	0.2282														5767.3	1.309		5767.3	0.0793
			3508.93	4.4245		3508.93	0.233														5770.21	1.3124		5770.21	0.0792
			3510.77	4.5618		3510.77	0.233														5773.12	1.3103		5773.12	0.0791
			3512.6	4.3481		3512.6	0.2292														5776.03	1.3118		5776.03	0.079
			3514.43	4.6581		3514.42	0.2327														5778.95	1.3146		5778.95	0.079
			3516.25	4.6379		3516.25	0.2253														5781.88	1.3173		5781.88	0.079
			3518.08	5.1366		3518.08	0.2298														5784.82	1.3193		5784.82	0.0788
			3519.9	5.081		3519.9	0.225														5787.76	1.3188		5787.76	0.0784
			3521.72	4.9894		3521.72	0.2164														5790.7	1.3253		5790.7	0.0783
			3523.54	5.3458		3523.54	0.223														5793.65	1.3245		5793.65	0.0781
			3525.36	6.2085		3525.36	0.235														5796.61	1.3246		5796.61	0.078
			3527.17	6.7649		3527.17	0.252														5799.57	1.3273		5799.57	0.0778
			3528.99	6.69		3528.98	0.2529														5802.53	1.3367		5802.53	0.0778
			3530.8	6.66		3530.79	0.247														5805.5	1.3359		5805.5	0.0775
			3532.61	5.5855		3532.6	0.231														5808.47	1.3396		5808.47	0.0774
			3534.41	4.8113		3534.41	0.219														5811.44	1.3412		5811.44	0.0772
			3536.22	4.5331		3536.22	0.2054														5814.41	1.3465		5814.41	0.0771
			3538.03	4.7019		3538.03	0.21														5817.39	1.3516		5817.39	0.0771
			3539.83	7.0332		3539.83	0.2449														5820.37	1.3541		5820.37	0.077
			3541.64	8.4406		3541.64	0.3508														5823.35	1.3565		5823.35	0.0768
			3543.44	11.0136		3543.44	0.4488														5826.33	1.3594		5826.33	0.0768
			3545.24	11.828		3545.24	0.4608														5829.32	1.3617		5829.32	0.0766
			3547.04	11.888		3547.04	0.3832														5832.3	1.3623		5832.3	0.0766
			3548.85	12.085		3548.84	0.3242														5835.29	1.3623		5835.29	0.0764
			3550.65	11.3554		3550.65	0.2921														5838.27	1.3656		5838.27	0.0764
			3552.45	9.9587		3552.45	0.286														5841.26	1.3654		5841.26	0.0763
			3554.25	9.2295		3554.25	0.276														5844.24	1.3676		5844.24	0.0763
			3556.05	7.6413		3556.05	0.2411														5847.22	1.3675		5847.22	0.0762
			3557.85	6.7374		3557.85	0.235														5850.2	1.3676		5850.2	0.0762
			3559.65	6.5784		3559.65	0.221														5853.18	1.3702		5853.18	0.0762
			3561.46	6.8888		3561.46	0.215														5856.16	1.3697		5856.16	0.0759
			3563.26	6.5173		3563.26	0.2093														5859.14	1.3693		5859.14	0.0758
			3565.06	5.9921		3565.06	0.215														5862.11	1.3686		5862.11	0.0757
			3566.86	6.0679		3566.86	0.215														5865.08	1.3698		5865.08	0.0756
			3568.66	7.1073		3568.66	0.2659														5868.04	1.3701		5868.04	0.0756
			3570.46	9.0996		3570.46	0.3378														5871.01	1.3735		5871.01	0.0756
			3572.27	10.3061		3572.26	0.353														5873.96	1.375		5873.96	0.0756
			3574.07	11.5736		3574.07	0.4048														5876.92	1.3775		5876.92	0.0755
			3575.87	10.5858		3575.87	0.3223														5879.87	1.3769		5879.87	0.0754
			3577.68	8.1889		3577.68	0.2512														5882.81	1.3784		5882.81	0.0754
			3579.49	6.8112		3579.49	0.2201														5885.75	1.3824		5885.75	0.0753
			3581.29	5.4337		3581.29	0.2047														5888.69	1.3864		5888.69	0.0753
			3583.1	5.819		3583.1	0.2195														5891.61	1.3893		5891.61	0.0753
			3584.91	5.3261		3584.91	0.2125														5894.53	1.3912		5894.53	0.0753
			3586.73	5.6395		3586.73	0.2305														5897.45	1.3953		5897.45	0.0752
			3588.54	5.3933		3588.54	0.2244														5900.36	1.3979		5900.36	0.0753
			3590.36	4.8376		3590.35	0.237														5903.26	1.4066		5903.26	0.0753
			3592.17	4.0999		3592.17	0.244														5906.15	1.4113		5906.15	0.0752
			3593.99	3.7484		3593.99	0.2468														5909.04	1.4184		5909.04	0.0754
			3595.81	3.271		3595.81	0.2363														5911.91	1.4346		5911.91	0.0755
			3597.63	3.3499		3597.63	0.2397														5914.78	1.4394		5914.78	0.0754
			3599.46	3.5078		3599.46	0.2291														5917.64	1.4433		5917.64	0.0753
			3601.29	3.9904		3601.29	0.23														5920.49	1.4484		5920.49	0.0756
			3603.12	4.2314		3603.12	0.2346														5923.33	1.4541		5923.33	0.0755
			3604.95	4.2001		3604.95	0.2141														5926.16	1.4641		5926.16	0.0755
			3606.79	4.2554		3606.79	0.208														5928.98	1.4718		5928.98	0.0756
			3608.63	4.0512		3608.63	0.208														5931.79	1.4752		5931.79	0.0756
			3610.47	3.1332		3610.47	0.1956														5934.59	1.4752		5934.59	0.0757
			3612.31	2.8294		3612.31	0.21														5937.37	1.4835		5937.37	0.0756
			3614.16	2.62		3614.16	0.2256														5940.15	1.4812		5940.15	0.0756
			3616	3.1043		3616	0.2203														5942.91	1.4867		5942.91	0.0755
			3617.86	3.8161		3617.86	0.2258														5945.67	1.487		5945.67	0.0755
			3619.71	3.9348		3619.71	0.223														5948.4	1.4879		5948.4	0.0754
			3621.57	4.0361		3621.57	0.222														5951.13	1.4891		5951.13	0.0754
			3623.43	3.9292		3623.43	0.218														5953.84	1.4947		5953.84	0.0752
			3625.29	3.7932		3625.29	0.2104														5956.54	1.4953		5956.54	0.0751
			3627.16	3.7421		3627.16	0.2216														5959.23	1.4955		5959.23	0.0751
			3629.04	3.0878		3629.03	0.2161														5961.9	1.492		5961.9	0.0747
			3630.91	2.8882		3630.91	0.2179														5964.56	1.4905		5964.56	0.0746
			3632.79	2.7375		3632.79	0.216														5967.2	1.4957		5967.2	0.0747
			3634.67	3.0286		3634.67	0.2122														5969.82	1.493		5969.82	0.0745
			3636.56	3.3536		3636.56	0.2149														5972.43	1.4928		5972.43	0.0746
			3638.45	3.3781		3638.45	0.213														5975.03	1.492		5975.03	0.0746
			3640.35	2.9493		3640.35	0.202														5977.61	1.4951		5977.61	0.0743
			3642.25	3.0218		3642.25	0.198														5980.17	1.4962		5980.17	0.0744
			3644.15	2.9186		3644.15	0.198														5982.72	1.4921		5982.72	0.0744
			3646.06	2.9334		3646.06	0.1892														5985.24	1.4942		5985.24	0.0745
			3647.98	2.8091		3647.98	0.1909														5987.76	1.4895		5987.76	0.0747
			3649.9	2.6841		3649.9	0.187														5990.25	1.4868		5990.25	0.0751
			3651.82	2.6224		3651.82	0.1803														5992.72	1.4887		5992.72	0.0751
			3653.76	2.6689		3653.76	0.189														5995.18	1.4841		5995.18	0.0753
			3655.69	2.6572		3655.69	0.19														5997.62	1.4841		5997.62	0.0754
			3657.63	2.7342		3657.63	0.1996														6000.03	1.485		6000.03	0.0756
			3659.57	2.711		3659.57	0.1935														6002.43	1.4829		6002.43	0.0758
			3661.52	2.6284		3661.52	0.215														6004.81	1.4838		6004.81	0.0758
			3663.48	2.6949		3663.48	0.1957														6007.17	1.4826		6007.17	0.0759
			3665.44	2.729		3665.44	0.207														6009.51	1.4816		6009.51	0.0761
			3667.4	2.9757		3667.4	0.209														6011.83	1.4797		6011.83	0.0762
			3669.37	3.2345		3669.37	0.2336														6014.12	1.4738		6014.12	0.0764
			3671.35	3.0902		3671.35	0.1921														6016.4	1.4711		6016.4	0.0765
			3673.33	2.5932		3673.33	0.1843														6018.65	1.4671		6018.65	0.0766
			3675.32	2.7815		3675.32	0.1889														6020.88	1.4679		6020.88	0.0767
			3677.32	2.6044		3677.31	0.1871														6023.09	1.4668		6023.09	0.0768
			3679.32	2.907		3679.32	0.191														6025.27	1.4647		6025.27	0.0767
			3681.32	2.7343		3681.32	0.1938														6027.44	1.4625		6027.44	0.0767
			3683.34	2.5802		3683.34	0.182														6029.58	1.4636		6029.58	0.0767
			3685.36	2.5773		3685.36	0.182														6031.69	1.4604		6031.69	0.0767
			3687.38	2.6339		3687.38	0.192														6033.78	1.4611		6033.78	0.0767
			3689.42	2.7778		3689.42	0.2058														6035.85	1.4607		6035.85	0.0767
			3691.46	2.783		3691.45	0.204														6037.89	1.4558		6037.89	0.0768
			3693.5	2.9305		3693.5	0.2011														6039.91	1.4561		6039.91	0.0767
			3695.56	2.8791		3695.55	0.204														6041.9	1.4565		6041.9	0.0766
			3697.62	2.7923		3697.62	0.204														6043.86	1.4472		6043.86	0.0766
			3699.68	2.8564		3699.68	0.2049														6045.8	1.4463		6045.8	0.0765
			3701.77	2.8021		3701.77	0.203														6047.71	1.4422		6047.71	0.0765
			3703.85	2.7694		3703.85	0.2011														6049.6	1.4395		6049.6	0.0764
			3705.94	2.8886		3705.94	0.2078														6051.46	1.4327		6051.46	0.0763
			3708.04	2.8334		3708.04	0.2043														6053.29	1.4286		6053.29	0.0764
			3710.14	2.9438		3710.14	0.217														6055.09	1.419		6055.09	0.0763
			3712.25	2.5169		3712.25	0.2228														6056.87	1.4165		6056.87	0.0763
			3714.37	2.5509		3714.37	0.22														6058.62	1.4136		6058.62	0.0762
			3716.5	3.1255		3716.5	0.217														6060.33	1.4092		6060.33	0.0761
			3718.64	2.9075		3718.64	0.217														6062.02	1.4074		6062.02	0.0761
			3720.78	3.3939		3720.78	0.213														6063.68	1.4041		6063.68	0.076
			3722.93	3.0075		3722.93	0.1985														6065.31	1.3987		6065.31	0.0761
			3725.09	2.8476		3725.09	0.208														6066.91	1.3962		6066.91	0.076
			3727.26	2.9009		3727.26	0.227														6068.49	1.3901		6068.49	0.076
			3729.44	3.0479		3729.44	0.2473														6070.04	1.3809		6070.04	0.0759
			3731.62	3.182		3731.62	0.232														6071.59	1.3758		6071.59	0.0759
			3733.82	3.1092		3733.82	0.2221														6073.12	1.3735		6073.12	0.0759
			3736.02	3.2608		3736.02	0.223														6074.64	1.3672		6074.64	0.0757
			3738.23	3.7011		3738.23	0.2268														6076.14	1.3533		6076.14	0.0759
			3740.45	3.2456		3740.45	0.22														6077.64	1.3457		6077.64	0.0757
			3742.68	3.1901		3742.68	0.216														6079.12	1.3426		6079.12	0.0758
			3744.92	3.1481		3744.92	0.2073														6080.59	1.341		6080.59	0.0757
			3747.17	2.865		3747.17	0.213														6082.05	1.3374		6082.05	0.0756
			3749.43	2.9369		3749.43	0.2228														6083.5	1.3395		6083.5	0.0759
			3751.69	3.2416		3751.69	0.22														6084.94	1.3356		6084.94	0.0757
			3753.97	3.5187		3753.97	0.216														6086.37	1.3354		6086.37	0.0756
			3756.27	3.8099		3756.27	0.215														6087.78	1.3334		6087.78	0.0756
			3758.56	3.6912		3758.56	0.2113														6089.19	1.3303		6089.19	0.0757
			3760.87	4.0048		3760.87	0.242														6090.58	1.3331		6090.58	0.0756
			3763.18	3.995		3763.18	0.245														6091.96	1.3278		6091.96	0.0757
			3765.51	3.8612		3765.51	0.2529														6093.34	1.3293		6093.34	0.0757
			3767.84	3.4666		3767.84	0.252														6094.7	1.3274		6094.7	0.0758
			3770.19	3.4669		3770.19	0.2444														6096.05	1.3265		6096.05	0.0758
			3772.54	3.33		3772.54	0.2595														6097.4	1.3253		6097.4	0.076
			3774.91	3.5127		3774.91	0.247														6098.73	1.3251		6098.73	0.0759
			3777.29	3.8366		3777.29	0.247														6100.05	1.3193		6100.05	0.0757
			3779.67	4.1583		3779.67	0.248														6101.37	1.3163		6101.37	0.0758
			3782.07	4.1344		3782.07	0.25														6102.67	1.3194		6102.67	0.0758
			3784.48	4.4807		3784.48	0.2864														6103.97	1.3182		6103.97	0.0757
			3786.9	4.5709		3786.9	0.2347														6105.26	1.3117		6105.26	0.0757
			3789.33	4.582		3789.33	0.244														6106.54	1.308		6106.54	0.0758
			3791.77	4.9267		3791.77	0.245														6107.81	1.3064		6107.81	0.076
			3794.22	5.6854		3794.22	0.271														6109.07	1.305		6109.07	0.076
			3796.69	6.3025		3796.69	0.271														6110.32	1.304		6110.32	0.0759
			3799.16	6.6324		3799.16	0.2739														6111.57	1.3035		6111.57	0.0762
			3801.65	6.4851		3801.65	0.272														6112.81	1.301		6112.81	0.0762
			3804.14	6.3281		3804.14	0.2672														6114.04	1.2994		6114.04	0.0762
			3806.65	6.283		3806.65	0.2738														6115.26	1.2967		6115.26	0.0762
			3809.17	5.8234		3809.18	0.269														6116.47	1.295		6116.47	0.076
			3811.71	5.0676		3811.71	0.2584														6117.68	1.2897		6117.68	0.0763
			3814.26	4.9036		3814.26	0.2717														6118.88	1.29		6118.88	0.076
			3816.82	4.9214		3816.82	0.267														6120.08	1.288		6120.08	0.076
			3819.38	4.6962		3819.38	0.264														6121.26	1.2866		6121.26	0.0759
			3821.96	4.3872		3821.96	0.2602														6122.44	1.2848		6122.44	0.076
			3824.55	4.2931		3824.55	0.27														6123.62	1.2844		6123.62	0.0764
			3827.16	5.7663		3827.16	0.274														6124.78	1.2823		6124.78	0.0763
			3829.77	4.4292		3829.78	0.2836														6125.95	1.2812		6125.95	0.0764
			3832.41	3.7107		3832.41	0.269														6127.1	1.28		6127.1	0.0761
			3835.05	3.311		3835.05	0.2476														6128.25	1.2787		6128.25	0.0762
			3837.7	3.4354		3837.7	0.261														6129.39	1.2785		6129.39	0.0761
			3840.37	3.2961		3840.37	0.2619														6130.53	1.2769		6130.53	0.076
			3843.05	3.0136		3843.06	0.259														6131.66	1.2753		6131.66	0.0762
			3845.75	3.03		3845.75	0.2523														6132.79	1.2732		6132.79	0.076
			3848.46	2.9647		3848.46	0.261														6133.91	1.2733		6133.91	0.0761
			3851.18	3.2018		3851.18	0.274														6135.03	1.2722		6135.03	0.0761
			3853.91	3.5148		3853.91	0.281														6136.15	1.2726		6136.15	0.076
			3856.66	3.8677		3856.66	0.2858														6137.25	1.2742		6137.25	0.0759
			3859.42	5.341		3859.42	0.278														6138.36	1.2743		6138.36	0.0758
			3862.2	4.8024		3862.2	0.253														6139.46	1.2703		6139.46	0.0759
			3864.99	4.758		3864.99	0.253														6140.55	1.2698		6140.55	0.0758
			3867.79	4.6451		3867.79	0.2414														6141.64	1.2705		6141.64	0.0758
			3870.6	4.7238		3870.6	0.254														6142.73	1.2688		6142.73	0.076
			3873.43	4.4673		3873.43	0.316														6143.82	1.2712		6143.82	0.0758
			3876.28	4.3407		3876.28	0.2525														6144.9	1.2696		6144.9	0.0759
			3879.14	4.4469		3879.14	0.258														6145.97	1.2666		6145.97	0.0758
			3882.02	5.1593		3882.02	0.2618														6147.05	1.2676		6147.05	0.0756
			3884.91	4.3757		3884.91	0.253														6148.12	1.2702		6148.12	0.0756
			3887.81	4.0643		3887.81	0.2441														6149.19	1.2692		6149.19	0.0758
			3890.73	3.6354		3890.73	0.2468														6150.25	1.2688		6150.25	0.0755
			3893.66	3.3732		3893.66	0.2322														6151.32	1.2674		6151.32	0.0757
			3896.6	3.0636		3896.61	0.236														6152.38	1.271		6152.38	0.0753
			3899.57	3.5496		3899.57	0.237														6153.44	1.2686		6153.44	0.0752
			3902.54	3.8437		3902.54	0.2449														6154.49	1.271		6154.49	0.075
			3905.53	4.5353		3905.53	0.2421														6155.55	1.2684		6155.55	0.0751
			3908.54	4.1733		3908.54	0.2439														6156.6	1.2686		6156.6	0.0752
			3911.56	4.0352		3911.56	0.2344														6157.65	1.269		6157.65	0.0753
			3914.59	4.4057		3914.59	0.2624														6158.7	1.2704		6158.7	0.075
			3917.65	4.6408		3917.65	0.249														6159.75	1.2689		6159.75	0.075
			3920.71	5.0277		3920.71	0.2462														6160.8	1.2686		6160.8	0.0749
			3923.8	5.4872		3923.8	0.2627														6161.85	1.2694		6161.85	0.0744
			3926.89	5.2332		3926.89	0.256														6162.89	1.2698		6162.89	0.0746
			3930.01	5.0312		3930.01	0.248														6163.94	1.2702		6163.94	0.0749
			3933.14	4.976		3933.14	0.232														6164.98	1.2715		6164.98	0.0749
			3936.28	4.8641		3936.28	0.226														6166.03	1.2711		6166.03	0.0745
			3939.45	4.591		3939.45	0.224														6167.07	1.2717		6167.07	0.0748
			3942.62	4.674		3942.63	0.2221														6168.11	1.2708		6168.11	0.0748
			3945.82	5.1431		3945.82	0.226														6169.16	1.271		6169.16	0.0742
			3949.02	4.4564		3949.02	0.231														6170.2	1.2719		6170.2	0.074
			3952.22	4.0062		3952.22	0.241														6171.25	1.2733		6171.25	0.074
			3955.42	3.8741		3955.43	0.251														6172.3	1.2746		6172.3	0.074
			3958.64	3.2164		3958.64	0.252														6173.34	1.273		6173.34	0.0741
			3961.84	2.9847		3961.84	0.252														6174.39	1.2743		6174.39	0.0744
			3965.03	3.0659		3965.03	0.2675														6175.44	1.2746		6175.44	0.0746
			3968.23	3.4778		3968.23	0.249														6176.49	1.2753		6176.49	0.0743
			3971.42	4.4715		3971.42	0.2442														6177.54	1.2765		6177.54	0.0743
			3974.61	3.9203		3974.62	0.254														6178.6	1.2783		6178.6	0.0742
			3977.81	3.8261		3977.81	0.261														6179.65	1.2808		6179.65	0.0744
			3981	3.6401		3981	0.27														6180.71	1.278		6180.71	0.0743
			3984.19	3.5527		3984.19	0.27														6181.77	1.2789		6181.77	0.0746
			3987.37	3.7689		3987.37	0.2808														6182.83	1.2784		6182.83	0.0746
			3990.56	3.8819		3990.56	0.2753														6183.89	1.2807		6183.89	0.0739
			3993.75	4.4227		3993.75	0.317														6184.96	1.2808		6184.96	0.074
			3996.93	7.0438		3996.93	0.3362														6186.03	1.2832		6186.03	0.0741
			4000.11	5.3589		4000.11	0.2936														6187.1	1.2845		6187.1	0.0742
			4003.3	6.5523		4003.3	0.3044														6188.17	1.2833		6188.17	0.0743
			4006.48	4.1426		4006.48	0.256														6189.25	1.2836		6189.25	0.0744
			4009.66	3.9121		4009.66	0.242														6190.33	1.2856		6190.33	0.0745
			4012.84	3.8727		4012.84	0.2391														6191.42	1.2891		6191.42	0.0745
			4016.02	4.389		4016.02	0.253														6192.51	1.2889		6192.51	0.0747
			4019.19	3.8734		4019.19	0.253														6193.6	1.2884		6193.6	0.0749
			4022.37	3.5772		4022.37	0.27														6194.7	1.2892		6194.7	0.0751
			4025.54	3.5488		4025.55	0.2729														6195.8	1.2896		6195.8	0.0749
			4028.72	3.8668		4028.72	0.2652														6196.9	1.2905		6196.9	0.0749
			4031.89	4.2828		4031.89	0.2709														6198.01	1.292		6198.01	0.0748
			4035.08	4.6568		4035.08	0.268														6199.12	1.2925		6199.12	0.0748
			4038.25	5.2382		4038.25	0.2651														6200.24	1.2937		6200.24	0.0747
			4041.42	4.2704		4041.42	0.2698														6201.37	1.2925		6201.37	0.0749
			4044.59	3.8782		4044.59	0.253														6202.5	1.2951		6202.5	0.075
			4047.76	3.7309		4047.76	0.248														6203.63	1.2948		6203.63	0.0752
			4050.93	3.804		4050.93	0.2411														6204.77	1.2945		6204.77	0.0755
			4054.1	4.3108		4054.1	0.244														6205.91	1.2981		6205.91	0.0759
			4057.26	4.5299		4057.27	0.244														6207.06	1.2992		6207.06	0.0757
			4060.43	5.0278		4060.43	0.2411														6208.22	1.2989		6208.22	0.0759
			4063.6	5.117		4063.6	0.2499														6209.38	1.3004		6209.38	0.0759
			4066.76	5.6588		4066.76	0.2472														6210.55	1.3036		6210.55	0.0759
			4069.93	7.4334		4069.93	0.3067														6211.73	1.3061		6211.73	0.0758
			4073.09	9.593		4073.09	0.2744														6212.91	1.3066		6212.91	0.0755
			4076.25	7.2868		4076.25	0.2817														6214.1	1.3042		6214.1	0.0758
			4079.41	6.1501		4079.42	0.262														6215.29	1.3071		6215.29	0.0758
			4082.58	6.3689		4082.58	0.251														6216.5	1.309		6216.5	0.0755
			4085.74	5.8832		4085.74	0.251														6217.71	1.3084		6217.71	0.0758
			4088.9	5.7281		4088.9	0.2648														6218.92	1.3148		6218.92	0.0759
			4092.06	5.3981		4092.06	0.2603														6220.14	1.3181		6220.14	0.076
			4095.22	5.2544		4095.22	0.3068														6221.36	1.3174		6221.36	0.0759
			4098.37	5.4163		4098.38	0.2713														6222.55	1.3199		6222.55	0.0758
			4101.53	5.1606		4101.53	0.275														6223.74	1.326		6223.74	0.076
			4104.69	5.185		4104.69	0.275														6224.91	1.3298		6224.91	0.076
			4107.85	5.3717		4107.85	0.2779														6226.08	1.3288		6226.08	0.0761
			4111	5.3517		4111.01	0.276														6227.23	1.3327		6227.23	0.0763
			4114.18	5.381		4114.18	0.2605														6228.37	1.3367		6228.37	0.0763
			4117.33	5.473		4117.33	0.283														6229.49	1.3411		6229.49	0.0763
			4120.49	5.6391		4120.49	0.2906														6230.61	1.3412		6230.61	0.0763
			4123.64	4.7674		4123.64	0.262														6231.71	1.3458		6231.71	0.0762
			4126.8	4.5071		4126.8	0.25														6232.81	1.3484		6232.81	0.0762
			4129.95	4.3712		4129.95	0.2462														6233.89	1.3514		6233.89	0.0764
			4133.11	4.422		4133.11	0.2706														6234.96	1.3518		6234.96	0.0764
			4136.26	4.448		4136.26	0.2632														6236.03	1.3509		6236.03	0.0764
			4139.41	4.7115		4139.42	0.273														6237.08	1.3586		6237.08	0.0764
			4142.57	4.246		4142.57	0.273														6238.12	1.3609		6238.12	0.0763
			4145.72	4.3639		4145.72	0.279														6239.15	1.3644		6239.15	0.0764
			4148.87	4.0671		4148.88	0.279														6240.17	1.3691		6240.17	0.0764
			4152.03	4.0566		4152.03	0.254														6241.19	1.3705		6241.19	0.0764
			4155.18	4.162		4155.18	0.2472														6242.19	1.3713		6242.19	0.0764
			4158.33	4.8538		4158.33	0.2567														6243.19	1.3729		6243.19	0.0764
			4161.48	4.7528		4161.49	0.241														6244.17	1.3798		6244.17	0.0764
			4164.64	5.3665		4164.64	0.2401														6245.15	1.3811		6245.15	0.0763
			4167.79	4.6412		4167.79	0.2605														6246.12	1.3819		6246.12	0.0763
			4170.94	4.8616		4170.94	0.246														6247.08	1.384		6247.08	0.0764
			4174.09	4.6392		4174.09	0.2314														6248.03	1.3865		6248.03	0.0763
			4177.24	5.1979		4177.25	0.25														6248.98	1.3905		6248.98	0.0763
			4180.4	5.307		4180.4	0.2674														6249.91	1.3932		6249.91	0.0763
			4183.55	5.307		4183.55	0.2415														6250.84	1.3973		6250.84	0.0763
			4186.7	5.192		4186.7	0.2568														6251.76	1.4035		6251.76	0.0763
			4189.87	5.393		4189.87	0.2541														6252.68	1.4028		6252.68	0.0761
			4193.02	5.468		4193.02	0.2589														6253.58	1.4024		6253.58	0.0761
			4196.17	5.6031		4196.17	0.256														6254.48	1.4029		6254.48	0.0762
			4199.32	5.5144		4199.32	0.242														6255.38	1.4084		6255.38	0.0763
			4202.47	5.8987		4202.48	0.241														6256.27	1.4112		6256.27	0.0763
			4205.63	4.3409		4205.63	0.236														6257.15	1.414		6257.15	0.0762
			4208.78	3.632		4208.78	0.2341														6258.02	1.4173		6258.02	0.0761
			4211.93	3.5548		4211.93	0.248														6258.89	1.4184		6258.89	0.0761
			4215.08	3.9314		4215.09	0.248														6259.75	1.4295		6259.75	0.076
			4218.24	5.2325		4218.24	0.283														6260.61	1.4361		6260.61	0.0761
			4221.39	4.8714		4221.39	0.239														6261.46	1.4296		6261.46	0.076
			4224.54	36.5103		4224.54	0.236														6262.31	1.4335		6262.31	0.0757
			4227.7	3.6309		4227.7	0.2253														6263.15	1.4369		6263.15	0.0758
			4230.85	3.2421		4230.85	0.2406														6263.99	1.4399		6263.99	0.0758
			4234	3.3516		4234.01	0.223														6264.82	1.4422		6264.82	0.0757
			4237.16	3.0957		4237.16	0.2211														6265.65	1.4391		6265.65	0.0757
			4240.31	3.1491		4240.31	0.226														6266.47	1.4463		6266.47	0.0757
			4243.47	3.4661		4243.47	0.2438														6267.29	1.4535		6267.29	0.0758
			4246.62	3.2353		4246.63	0.238														6268.11	1.4591		6268.11	0.0757
			4249.78	3.2537		4249.78	0.2231														6268.92	1.4629		6268.92	0.0754
			4252.93	2.9115		4252.94	0.226														6269.73	1.464		6269.73	0.0754
			4256.09	2.954		4256.09	0.23														6270.54	1.4597		6270.54	0.0751
			4259.25	2.9974		4259.25	0.233														6271.34	1.458		6271.34	0.0752
			4262.41	5.1275		4262.41	0.2602														6272.14	1.4655		6272.14	0.0753
			4265.56	4.5248		4265.57	0.2261														6272.93	1.467		6272.93	0.075
			4268.74	3.8592		4268.74	0.227														6273.73	1.4666		6273.73	0.0754
			4271.89	4.167		4271.9	0.2504														6274.52	1.4679		6274.52	0.0754
			4275.05	4.2754		4275.06	0.225														6275.31	1.468		6275.31	0.0749
			4278.21	4.2379		4278.22	0.2231														6276.1	1.4689		6276.1	0.0747
			4281.37	4.4658		4281.38	0.2279														6276.88	1.4705		6276.88	0.0746
			4284.54	4.1259		4284.54	0.2261														6277.66	1.4718		6277.66	0.0747
			4287.7	3.7759		4287.7	0.233														6278.45	1.4683		6278.45	0.0748
			4290.86	3.5149		4290.86	0.246														6279.23	1.4733		6279.23	0.0746
			4294.02	3.2579		4294.02	0.255														6280.01	1.4766		6280.01	0.0749
			4297.19	3.466		4297.19	0.2559														6280.79	1.4764		6280.79	0.0751
			4300.35	3.112		4300.35	0.2197														6281.56	1.4765		6281.56	0.0746
			4303.51	4.08		4303.52	0.2415														6282.34	1.4742		6282.34	0.0743
			4306.68	4.1293		4306.68	0.225														6283.12	1.4746		6283.12	0.074
			4309.85	4.8932		4309.85	0.2241														6283.9	1.4794		6283.9	0.0745
			4313.01	4.8344		4313.02	0.238														6284.67	1.4716		6284.67	0.0742
			4316.18	4.9873		4316.18	0.244														6285.45	1.4738		6285.45	0.0745
			4319.35	4.8439		4319.35	0.243														6286.23	1.4741		6286.23	0.0743
			4322.52	4.4875		4322.52	0.238														6287.01	1.4755		6287.01	0.074
			4325.69	4.7485		4325.69	0.2389														6287.78	1.4741		6287.78	0.0744
			4328.86	4.298		4328.86	0.23														6288.56	1.4774		6288.56	0.0734
			4332.03	4.1924		4332.03	0.2192														6289.34	1.4797		6289.34	0.0731
			4335.2	4.3781		4335.21	0.2279														6290.13	1.4771		6290.13	0.0734
			4338.38	4.238		4338.38	0.224														6290.91	1.476		6290.91	0.0733
			4341.55	4.115		4341.55	0.225														6291.7	1.4743		6291.7	0.073
			4344.73	4.021		4344.73	0.227														6292.48	1.473		6292.48	0.0733
			4347.92	3.868		4347.92	0.2399														6293.27	1.473		6293.27	0.0728
			4351.1	3.8575		4351.1	0.2381														6294.06	1.4743		6294.06	0.0733
			4354.27	3.9413		4354.28	0.257														6294.86	1.4726		6294.86	0.073
			4357.45	3.7878		4357.46	0.2706														6295.65	1.4678		6295.65	0.0728
			4360.63	3.8012		4360.64	0.252														6296.45	1.4673		6296.45	0.0725
			4363.81	3.6537		4363.82	0.247														6297.25	1.4659		6297.25	0.0727
			4367	3.748		4367	0.241														6298.06	1.4693		6298.06	0.0729
			4370.18	3.9151		4370.18	0.23														6298.87	1.4635		6298.87	0.0732
			4373.36	4.2921		4373.37	0.228														6299.68	1.4613		6299.68	0.0725
			4376.55	4.8421		4376.55	0.2241														6300.49	1.4646		6300.49	0.0726
			4379.74	5.1827		4379.74	0.229														6301.31	1.467		6301.31	0.0725
			4382.93	5.0309		4382.93	0.235														6302.14	1.4663		6302.14	0.0723
			4386.11	5.477		4386.12	0.238														6302.96	1.4623		6302.96	0.0726
			4389.3	5.2703		4389.31	0.237														6303.8	1.4584		6303.8	0.0726
			4392.5	5.742		4392.5	0.242														6304.63	1.4568		6304.63	0.0725
			4395.69	5.1126		4395.69	0.247														6305.48	1.4454		6305.48	0.0726
			4398.88	5.3925		4398.89	0.2499														6306.32	1.4447		6306.32	0.0724
			4402.08	5.0343		4402.08	0.247														6307.17	1.4304		6307.17	0.0725
			4405.27	5.3203		4405.28	0.242														6308.03	1.4247		6308.03	0.0725
			4408.47	5.2606		4408.48	0.237														6308.89	1.4238		6308.89	0.0719
			4411.67	5.541		4411.67	0.236														6309.76	1.4117		6309.76	0.0722
			4414.87	5.6806		4414.87	0.235														6310.64	1.407		6310.64	0.0724
			4418.07	5.516		4418.08	0.222														6311.52	1.406		6311.52	0.0721
			4421.28	5.1201		4421.28	0.221														6312.4	1.4042		6312.4	0.072
			4424.5	5.2238		4424.5	0.229														6313.3	1.3965		6313.3	0.0721
			4427.7	5.1945		4427.71	0.228														6314.2	1.3941		6314.2	0.0721
			4430.91	5.446		4430.91	0.234														6315.1	1.3919		6315.1	0.072
			4434.12	6.508		4434.12	0.27														6316.02	1.3863		6316.02	0.0718
			4437.33	6.9011		4437.33	0.275														6316.94	1.3835		6316.94	0.0723
			4440.54	8.1488		4440.54	0.3025														6317.87	1.3813		6317.87	0.0723
			4443.75	7.6879		4443.76	0.283														6318.8	1.3764		6318.8	0.0723
			4446.97	6.4439		4446.97	0.256														6319.75	1.3756		6319.75	0.0725
			4450.18	5.826		4450.19	0.243														6320.7	1.3696		6320.7	0.0726
			4453.4	5.5502		4453.41	0.2322														6321.66	1.3647		6321.66	0.0722
			4456.62	5.7508		4456.62	0.243														6322.62	1.3615		6322.62	0.0724
			4459.84	5.1699		4459.85	0.253														6323.6	1.3624		6323.6	0.0727
			4463.06	4.6279		4463.07	0.259														6324.59	1.3573		6324.59	0.0728
			4466.29	4.1499		4466.29	0.2599														6325.58	1.3586		6325.58	0.0728
			4469.52	3.5352		4469.52	0.2344														6326.58	1.3567		6326.58	0.0728
			4472.74	4.2441		4472.75	0.249														6327.6	1.3494		6327.6	0.0727
			4475.97	4.8742		4475.98	0.261														6328.62	1.349		6328.62	0.0729
			4479.2	6.1841		4479.21	0.2707														6329.65	1.3491		6329.65	0.073
			4482.44	4.5884		4482.44	0.248														6330.69	1.3485		6330.69	0.0728
			4485.67	4.6394		4485.67	0.237														6331.74	1.3491		6331.74	0.0729
			4488.91	4.1639		4488.91	0.235														6332.8	1.3475		6332.8	0.0729
			4492.14	3.7374		4492.15	0.2103														6333.87	1.3473		6333.87	0.073
			4495.38	3.7432		4495.39	0.221														6334.96	1.3474		6334.96	0.0729
			4498.63	4.2131		4498.63	0.235														6336.05	1.3476		6336.05	0.0728
			4501.87	4.478		4501.87	0.2479														6337.15	1.3473		6337.15	0.0729
			4505.13	4.4874		4505.13	0.2441														6338.27	1.3473		6338.27	0.073
			4508.38	4.2373		4508.38	0.261														6339.4	1.3471		6339.4	0.0728
			4511.62	4.4051		4511.63	0.266														6340.53	1.3475		6340.53	0.0727
			4514.88	4.651		4514.88	0.2699														6341.68	1.3471		6341.68	0.0729
			4518.13	4.701		4518.13	0.262														6342.84	1.3468		6342.84	0.0729
			4521.38	4.7041		4521.39	0.258														6344.02	1.3468		6344.02	0.073
			4524.64	4.8771		4524.64	0.252														6345.2	1.3476		6345.2	0.0731
			4527.9	5.0673		4527.9	0.251														6346.4	1.3474		6346.4	0.073
			4531.16	4.975		4531.16	0.2491														6347.61	1.3483		6347.61	0.0729
			4534.42	4.898		4534.43	0.261														6348.83	1.3479		6348.83	0.0729
			4537.69	4.8471		4537.69	0.263														6350.07	1.3476		6350.07	0.0731
			4540.95	4.899		4540.96	0.266														6351.32	1.3503		6351.32	0.0732
			4544.22	5.315		4544.23	0.266														6352.58	1.3524		6352.58	0.0731
			4547.49	5.341		4547.5	0.2698														6353.86	1.3522		6353.86	0.0733
			4550.77	5.434		4550.77	0.2513														6355.15	1.3537		6355.15	0.0733
			4554.04	5.648		4554.05	0.2638														6356.45	1.3561		6356.45	0.0733
			4557.32	5.6668		4557.32	0.2582														6357.77	1.3588		6357.77	0.0733
			4560.6	4.9359		4560.6	0.2737														6359.1	1.3604		6359.1	0.0735
			4563.88	4.4108		4563.88	0.2605														6360.45	1.3637		6360.45	0.074
			4567.16	4.9641		4567.17	0.324														6361.81	1.3711		6361.81	0.074
			4570.45	5.2641		4570.45	0.3318														6363.18	1.3719		6363.18	0.0742
			4573.74	6.0151		4573.74	0.315														6364.57	1.3744		6364.57	0.0739
			4577.03	6.6842		4577.03	0.3024														6365.98	1.3761		6365.98	0.0741
			4580.32	8.1825		4580.33	0.339														6367.4	1.3779		6367.4	0.0742
			4583.63	10.8551		4583.64	0.406														6368.84	1.3812		6368.84	0.0746
			4586.93	11.9932		4586.93	0.448														6370.29	1.3832		6370.29	0.0751
			4590.23	12.6341		4590.23	0.4528														6371.76	1.3876		6371.76	0.0757
			4593.53	13.0387		4593.54	0.435														6373.24	1.3917		6373.24	0.0758
			4596.84	12.4791		4596.84	0.427														6374.74	1.3947		6374.74	0.076
			4600.14	12.618		4600.15	0.376														6376.26	1.3969		6376.26	0.0756
			4603.45	11.0006		4603.46	0.365														6377.79	1.403		6377.79	0.0762
			4606.76	9.5079		4606.77	0.338														6379.34	1.4048		6379.34	0.0764
			4610.08	9.1609		4610.08	0.292														6380.91	1.416		6380.91	0.0771
			4613.4	8.535		4613.4	0.2762														6382.49	1.421		6382.49	0.0772
			4616.71	8.716		4616.72	0.2857														6384.1	1.4206		6384.1	0.0776
			4620.04	8.5872		4620.04	0.2682														6385.72	1.418		6385.72	0.078
			4623.36	8.5897		4623.36	0.2729														6387.35	1.4217		6387.35	0.078
			4626.69	7.8465		4626.69	0.2682														6389.01	1.4292		6389.01	0.0784
			4630.02	8.0274		4630.02	0.2946														6390.68	1.4297		6390.68	0.0787
			4633.35	7.2272		4633.35	0.2755														6392.37	1.429		6392.37	0.079
			4636.68	8.0035		4636.69	0.305														6394.09	1.4309		6394.09	0.0793
			4640.02	9.5333		4640.02	0.349														6395.81	1.432		6395.81	0.0798
			4643.36	10.3065		4643.36	0.362														6397.56	1.4371		6397.56	0.0797
			4646.7	11.7783		4646.71	0.3697														6399.33	1.4369		6399.33	0.0799
			4650.05	10.0768		4650.05	0.3215														6401.11	1.4346		6401.11	0.0801
			4653.39	11.4225		4653.4	0.4626														6402.92	1.4345		6402.92	0.0803
			4656.74	10.2518		4656.75	0.35														6404.75	1.4386		6404.75	0.0808
			4660.1	8.157		4660.1	0.342														6406.59	1.4461		6406.59	0.0809
			4663.45	7.168		4663.46	0.334														6408.46	1.4463		6408.46	0.0809
			4666.83	5.69		4666.83	0.334														6410.34	1.4429		6410.34	0.0812
			4670.19	4.987		4670.19	0.3302														6412.25	1.4447		6412.25	0.0813
			4673.55	4.712		4673.56	0.596														6414.17	1.4487		6414.17	0.0814
			4676.92	4.6235		4676.92	0.3181														6416.12	1.4533		6416.12	0.0816
			4680.29	4.8401		4680.29	0.307														6418.09	1.4541		6418.09	0.0818
			4683.66	5.151		4683.67	0.3001														6420.07	1.4543		6420.07	0.0819
			4687.04	5.2681		4687.04	0.3069														6422.08	1.4562		6422.08	0.0821
			4690.42	5.5522		4690.42	0.3														6424.12	1.4575		6424.12	0.0821
			4693.8	5.4706		4693.8	0.2852														6426.17	1.4593		6426.17	0.0825
			4697.18	14.0731		4697.19	0.2947														6428.24	1.4602		6428.24	0.0827
			4700.57	5.1685		4700.57	0.2724														6430.34	1.466		6430.34	0.0829
			4703.96	5.4758		4703.96	0.29														6432.46	1.4715		6432.46	0.083
			4707.35	5.233		4707.36	0.2929														6434.6	1.466		6434.6	0.0831
			4710.75	5.225		4710.75	0.284														6436.76	1.4628		6436.76	0.0833
			4714.15	5.1974		4714.15	0.284														6438.95	1.4635		6438.95	0.0834
			4717.55	5.641		4717.55	0.3037														6441.16	1.4629		6441.16	0.0834
			4720.95	5.2347		4720.96	0.2913														6443.39	1.462		6443.39	0.0834
			4724.36	5.4721		4724.37	0.3107														6445.65	1.4533		6445.65	0.0835
			4727.77	5.5856		4727.78	0.3														6447.93	1.4471		6447.93	0.0836
			4731.19	4.9146		4731.19	0.2587														6450.23	1.4375		6450.23	0.0834
			4734.61	5.943		4734.61	0.293														6452.56	1.4316		6452.56	0.0833
			4738.03	5.9921		4738.03	0.2979														6454.91	1.4242		6454.91	0.0833
			4741.45	6.0899		4741.46	0.2921														6457.28	1.4171		6457.28	0.0833
			4744.88	6.0486		4744.88	0.2998														6459.68	1.4147		6459.68	0.0831
			4748.32	5.4876		4748.33	0.2743														6462.11	1.4074		6462.11	0.083
			4751.76	5.4967		4751.76	0.284														6464.56	1.3965		6464.56	0.0832
			4755.19	5.4468		4755.2	0.3478														6467.03	1.3795		6467.03	0.083
			4758.63	5.4892		4758.64	0.2785														6469.53	1.368		6469.53	0.0822
			4762.08	5.7243		4762.08	0.292														6472.05	1.363		6472.05	0.0821
			4765.52	6.1836		4765.53	0.3027														6474.6	1.3595		6474.6	0.0817
			4768.97	5.9839		4768.98	0.2772														6477.18	1.3569		6477.18	0.0817
			4772.43	6.3259		4772.43	0.2829														6479.78	1.3555		6479.78	0.0815
			4775.88	6.1075		4775.89	0.281														6482.41	1.3519		6482.41	0.0812
			4779.34	6.2013		4779.35	0.27														6485.06	1.3491		6485.06	0.0812
			4782.81	6.689		4782.81	0.271														6487.74	1.3468		6487.74	0.081
			4786.27	6.5221		4786.28	0.2768														6490.45	1.3444		6490.45	0.0812
			4789.74	6.6767		4789.75	0.2632														6493.18	1.3445		6493.18	0.0811
			4793.22	6.3038		4793.22	0.27														6495.95	1.3412		6495.95	0.0812
			4796.69	5.9125		4796.7	0.276														6498.73	1.3409		6498.73	0.0815
			4800.18	5.1817		4800.18	0.293														6501.55	1.3402		6501.55	0.0814
			4803.66	4.7868		4803.66	0.302														6504.39	1.3396		6504.39	0.0819
			4807.15	4.6033		4807.15	0.3069														6507.26	1.3403		6507.26	0.0818
			4810.64	4.9002		4810.64	0.299														6510.16	1.3429		6510.16	0.0819
			4814.13	4.5782		4814.14	0.295														6513.09	1.3409		6513.09	0.082
			4817.63	4.6823		4817.64	0.289														6516.04	1.3421		6516.04	0.0822
			4821.13	5.0691		4821.14	0.275														6519.03	1.351		6519.03	0.0817
			4824.64	5.331		4824.64	0.264														6522.04	1.3534		6522.04	0.0815
			4828.15	5.3493		4828.15	0.2602														6525.08	1.3649		6525.08	0.0813
			4831.66	5.2118		4831.66	0.3081														6528.15	1.368		6528.15	0.0813
			4835.19	4.9888		4835.2	0.2595														6531.25	1.3732		6531.25	0.0812
			4838.71	4.7569		4838.72	0.278														6535.18	1.382		6535.18	0.0808
			4842.24	4.596		4842.24	0.2838														6540.72	1.3965		6540.72	0.0804
			4845.76	4.5948		4845.77	0.2694														6547.81	1.4094		6547.81	0.0799
			4849.29	4.274		4849.3	0.3122														6556.38	1.4143		6556.38	0.0796
			4852.83	4.2526		4852.83	0.2652														6566.39	1.4275		6566.39	0.0795
			4856.37	4.3231		4856.37	0.2719														6577.77	1.4654		6577.77	0.0802
			4859.91	4.4331		4859.92	0.262														6590.46	1.4776		6590.46	0.0807
			4863.46	4.531		4863.46	0.262														6604.4	1.4748		6604.4	0.0811
			4867.01	4.5949		4867.01	0.2581														6619.55	1.4651		6619.55	0.0807
			4870.56	4.5361		4870.57	0.2639														6635.84	1.4549		6635.84	0.0783
			4874.12	4.5946		4874.12	0.253														6653.2	1.4423		6653.2	0.0774
			4877.68	4.4981		4877.69	0.253														6671.6	1.4287		6671.6	0.0756
			4881.25	4.6186		4881.25	0.244														6690.96	1.3847		6690.96	0.0742
			4884.82	4.4887		4884.82	0.2313														6711.22	1.3803		6711.22	0.0727
			4888.39	4.8264		4888.39	0.2555														6732.34	1.396		6732.34	0.0692
			4891.97	5.5491		4891.97	0.2193														6754.25	1.4018		6754.25	0.0671
			4895.55	5.7581		4895.55	0.228														6776.89	1.4007		6776.89	0.0665
			4899.13	5.9702		4899.14	0.258														6800.21	1.4176		6800.21	0.0665
			4902.72	5.8597		4902.73	0.27														6824.15	1.5455		6824.15	0.0632
			4906.32	5.2674		4906.32	0.28														6848.64	1.618		6848.64	0.0635
			4909.91	3.8437		4909.92	0.3026														6873.64	1.638		6873.64	0.0704
			4913.52	3.2649		4913.52	0.284														6899.08	1.522		6899.08	0.0724
			4917.12	2.8633		4917.13	0.2564														6924.91	1.4885		6924.91	0.0729
			4920.73	3.3643		4920.74	0.2717														6951.07	1.5405		6951.07	0.0739
			4924.36	3.2962		4924.37	0.2484														6977.5	1.5984		6977.5	0.0783
			4927.98	3.5371		4927.98	0.2729														7004.13	1.6315		7004.13	0.0792
			4931.6	3.659		4931.61	0.27														7030.93	1.6341		7030.93	0.0812
			4935.23	3.7072		4935.23	0.255														7057.81	1.6988		7057.81	0.0809
			4938.86	4.0876		4938.86	0.2481														7084.74	1.7058		7084.74	0.0806
			4942.49	3.7719		4942.5	0.2569														7111.65	1.7089		7111.65	0.0803
			4946.13	3.6697		4946.14	0.25														7138.47	1.7526		7138.47	0.0827
			4949.78	3.0802		4949.78	0.246														7165.16	1.7072		7165.16	0.0842
			4953.42	3.1032		4953.43	0.2412														7191.66	1.4923		7191.66	0.0826
			4957.08	3.6731		4957.08	0.2846														7217.9	1.4728		7217.9	0.0827
			4960.73	4.004		4960.74	0.27														7243.84	1.4895		7243.84	0.0833
			4964.39	4.0612		4964.4	0.2334														7269.4	1.5133		7269.4	0.0829
			4968.06	4.5491		4968.06	0.2468														7294.54	1.5588		7294.54	0.0801
			4971.73	4.8441		4971.73	0.24														7319.2	1.5676		7319.2	0.0774
			4975.4	5.1663		4975.41	0.2361														7343.31	1.5688		7343.31	0.0775
			4979.08	6.3222		4979.08	0.257														7366.82	1.5863		7366.82	0.0794
			4982.76	7.1002		4982.77	0.289														7389.67	1.7144		7389.67	0.0797
			4986.45	7.807		4986.45	0.318														7411.81	1.7413		7411.81	0.0797
			4990.14	7.9902		4990.14	0.3368														7433.17	1.7042		7433.17	0.0795
			4993.83	7.5828		4993.84	0.326														7453.7	1.6337		7453.7	0.0795
			4997.53	6.7918		4997.54	0.322														7473.34	1.5547		7473.34	0.08
			5001.24	5.611		5001.25	0.2733														7492.03	1.5499		7492.03	0.0813
			5004.95	5.4549		5004.95	0.2817														7509.72	1.5532		7509.72	0.0903
			5008.66	4.706		5008.67	0.2523														7526.34	1.5914		7526.34	0.0978
			5012.4	4.387		5012.4	0.263														7541.83	1.6653		7541.83	0.1022
			5016.12	4.385		5016.13	0.263														7556.15	1.7265		7556.15	0.1054
			5019.85	4.071		5019.86	0.263														7569.23	1.7562		7569.23	0.1064
			5023.58	3.988		5023.59	0.254														7581.01	1.7742		7581.01	0.1073
			5027.32	3.936		5027.32	0.25														7591.43	1.7961		7591.43	0.1078
			5031.06	3.8508		5031.07	0.2371														7601.1	1.8055		7601.1	0.1081
			5034.81	3.879		5034.81	0.241														7610.64	1.8094		7610.64	0.1083
			5038.56	3.879		5038.56	0.254														7620.05	1.8056		7620.05	0.1085
			5042.31	4.1502		5042.32	0.255														7629.33	1.8104		7629.33	0.1086
			5046.07	3.994		5046.08	0.254														7638.5	1.7909		7638.5	0.1085
			5049.84	3.9873		5049.85	0.241														7647.54	1.7805		7647.54	0.1086
			5053.61	4.0338		5053.62	0.2371														7656.46	1.7742		7656.46	0.109
			5057.38	3.4002		5057.39	0.24														7665.27	1.7712		7665.27	0.1097
			5061.16	3.473		5061.17	0.239														7673.95	1.772		7673.95	0.1109
			5064.95	3.576		5064.95	0.2361														7682.52	1.7729		7682.52	0.112
			5068.74	3.877		5068.74	0.24														7690.98	1.789		7690.98	0.1137
			5072.53	3.9278		5072.54	0.24														7699.33	1.8134		7699.33	0.1152
			5076.33	3.838		5076.34	0.271														7707.56	1.8476		7707.56	0.1175
			5080.13	3.678		5080.14	0.271														7715.69	1.873		7715.69	0.1189
			5083.94	3.755		5083.95	0.2749														7723.7	1.8947		7723.7	0.1195
			5087.76	4.1259		5087.76	0.269														7731.61	1.911		7731.61	0.1197
			5091.58	3.8396		5091.58	0.2621														7739.42	1.9187		7739.42	0.1203
			5095.4	4.0482		5095.41	0.2649														7747.12	1.9239		7747.12	0.1207
			5099.23	4.0315		5099.23	0.254														7754.72	1.9157		7754.72	0.1209
			5103.06	4.091		5103.07	0.248														7762.23	1.9051		7762.23	0.121
			5106.92	4.145		5106.92	0.245														7769.63	1.8887		7769.63	0.1203
			5110.76	4.1811		5110.77	0.236														7776.93	1.8655		7776.93	0.1203
			5114.61	4.115		5114.62	0.235														7784.14	1.837		7784.14	0.1198
			5118.47	3.9571		5118.47	0.24														7791.26	1.8249		7791.26	0.1196
			5122.32	3.7871		5122.33	0.263														7798.28	1.8031		7798.28	0.1191
			5126.19	3.718		5126.19	0.262														7805.21	1.793		7805.21	0.1181
			5130.06	3.692		5130.06	0.2362														7812.05	1.7934		7812.05	0.1163
			5133.93	3.5302		5133.94	0.2428														7818.81	1.7953		7818.81	0.1161
			5137.81	3.7075		5137.82	0.2291														7825.47	1.797		7825.47	0.1154
			5141.7	3.606		5141.7	0.233														7832.06	1.805		7832.06	0.1143
			5145.59	3.2851		5145.59	0.231														7838.55	1.8124		7838.55	0.115
			5149.48	3.3833		5149.49	0.2291														7844.97	1.8184		7844.97	0.1139
			5153.38	3.1671		5153.39	0.27														7851.31	1.8295		7851.31	0.1149
			5157.29	2.9976		5157.3	0.2817														7857.56	1.8348		7857.56	0.1154
			5161.2	3.01		5161.21	0.2523														7863.74	1.8377		7863.74	0.1161
			5165.12	3.061		5165.12	0.2608														7869.85	1.8387		7869.85	0.119
			5169.04	3.3399		5169.04	0.2522														7875.88	1.8435		7875.88	0.1218
			5172.97	3.6679		5172.97	0.266														7881.83	1.8528		7881.83	0.1239
			5176.9	3.681		5176.9	0.273														7887.72	1.8632		7887.72	0.1259
			5180.84	3.807		5180.84	0.273														7893.53	1.8687		7893.53	0.1277
			5184.78	4.0959		5184.79	0.286														7899.28	1.8699		7899.28	0.128
			5188.73	4.3369		5188.73	0.285														7904.96	1.8714		7904.96	0.1287
			5192.68	4.6549		5192.69	0.2801														7910.58	1.8689		7910.58	0.1299
			5196.64	4.8699		5196.65	0.2936														7916.13	1.8673		7916.13	0.1301
			5200.63	4.937		5200.63	0.2479														7921.61	1.8617		7921.61	0.1301
			5204.6	5.2505		5204.6	0.2971														7927.04	1.8569		7927.04	0.1299
			5208.57	4.9765		5208.58	0.2512														7932.41	1.8401		7932.41	0.1295
			5212.55	5.1809		5212.56	0.257														7937.72	1.8244		7937.72	0.1271
			5216.54	5.1819		5216.55	0.266														7942.98	1.7955		7942.98	0.1258
			5220.53	4.8112		5220.54	0.266														7948.18	1.7189		7948.18	0.124
			5224.53	4.864		5224.54	0.263														7953.32	1.6069		7953.32	0.1227
			5228.54	5.0749		5228.54	0.2461														7958.42	1.5977		7958.42	0.121
			5232.55	5.5112		5232.55	0.251														7963.46	1.5919		7963.46	0.12
			5236.56	5.401		5236.57	0.2549														7968.46	1.5886		7968.46	0.119
			5240.58	5.6403		5240.59	0.2521														7973.41	1.5814		7973.41	0.1181
			5244.61	4.7734		5244.61	0.259														7978.31	1.573		7978.31	0.1177
			5248.64	4.723		5248.65	0.265														7983.17	1.5667		7983.17	0.1176
			5252.68	4.5904		5252.69	0.27														7987.99	1.5633		7987.99	0.1175
			5256.72	4.8509		5256.73	0.2808														7992.77	1.5587		7992.77	0.1175
			5260.77	5.066		5260.78	0.271														7997.51	1.5541		7997.51	0.1175
			5264.83	4.8569		5264.83	0.26														8002.2	1.5536		8002.2	0.1175
			5268.89	4.9128		5268.89	0.248														8006.87	1.5531		8006.87	0.1175
			5272.96	4.5283		5272.96	0.2237														8011.49	1.5507		8011.49	0.1177
			5277.03	5.1928		5277.03	0.2911														8016.09	1.5493		8016.09	0.1181
			5281.11	5.7038		5281.11	0.253														8020.65	1.5466		8020.65	0.1183
			5285.19	5.7789		5285.2	0.249														8025.18	1.5461		8025.18	0.1184
			5289.28	5.5951		5289.29	0.246														8029.69	1.5436		8029.69	0.1188
			5293.38	5.2031		5293.38	0.2431														8034.16	1.5409		8034.16	0.1188
			5297.48	4.3923		5297.49	0.2715														8038.61	1.5416		8038.61	0.1194
			5301.61	3.9352		5301.61	0.2425														8043.04	1.5412		8043.04	0.1198
			5305.72	3.8141		5305.73	0.2637														8047.44	1.5398		8047.44	0.12
			5309.84	3.807		5309.85	0.2522														8051.82	1.5392		8051.82	0.1201
			5313.97	3.748		5313.97	0.2608														8056.18	1.5382		8056.18	0.1201
			5318.1	3.4427		5318.11	0.2482														8060.53	1.5366		8060.53	0.1203
			5322.24	3.7439		5322.25	0.2588														8064.85	1.5349		8064.85	0.1204
			5326.39	4.4046		5326.4	0.2502														8069.16	1.5328		8069.16	0.1204
			5330.54	4.7472		5330.55	0.261														8073.46	1.5296		8073.46	0.1203
			5334.71	4.2198		5334.71	0.261														8077.75	1.5246		8077.75	0.1205
			5338.88	4.3272		5338.88	0.2521														8082.02	1.5218		8082.02	0.1206
			5343.05	4.304		5343.06	0.256														8086.29	1.5217		8086.29	0.1208
			5347.23	3.8922		5347.24	0.257														8090.55	1.5127		8090.55	0.1206
			5351.42	3.7768		5351.43	0.257														8094.8	1.5076		8094.8	0.1205
			5355.62	3.8631		5355.63	0.2531														8099.05	1.5067		8099.05	0.1206
			5359.83	3.7383		5359.83	0.2569														8103.29	1.5018		8103.29	0.1206
			5364.04	3.7799		5364.04	0.2463														8107.53	1.4959		8107.53	0.1206
			5368.25	3.777		5368.26	0.2805														8111.78	1.4913		8111.78	0.1205
			5372.48	3.743		5372.49	0.2572														8116.02	1.4845		8116.02	0.1205
			5376.71	3.5221		5376.72	0.2669														8120.27	1.4792		8120.27	0.1204
			5380.95	3.332		5380.96	0.265														8124.52	1.4754		8124.52	0.1204
			5385.2	3.3992		5385.2	0.26														8128.78	1.4724		8128.78	0.1203
			5389.45	3.3707		5389.46	0.254														8133.04	1.4676		8133.04	0.12
			5393.71	3.417		5393.71	0.253														8137.32	1.4598		8137.32	0.1197
			5397.98	3.6269		5397.98	0.257														8141.61	1.4538		8141.61	0.1196
			5402.25	4.0878		5402.26	0.2629														8145.9	1.4455		8145.9	0.1191
			5406.55	4.3249		5406.56	0.2601														8150.21	1.4453		8150.21	0.1189
			5410.84	4.7248		5410.84	0.266														8154.54	1.4415		8154.54	0.1187
			5415.13	4.844		5415.14	0.269														8158.88	1.4406		8158.88	0.1184
			5419.43	4.7351		5419.44	0.275														8163.24	1.4418		8163.24	0.1183
			5423.74	4.624		5423.75	0.2897														8167.63	1.445		8167.63	0.118
			5428.05	4.9265		5428.06	0.2751														8172.03	1.4455		8172.03	0.1178
			5432.38	4.8511		5432.38	0.28														8176.45	1.4466		8176.45	0.1177
			5436.7	5.0655		5436.71	0.2849														8180.9	1.4487		8180.9	0.1177
			5441.04	4.9727		5441.05	0.2712														8185.38	1.45		8185.38	0.1177
			5445.38	4.9939		5445.39	0.2837														8189.88	1.4486		8189.88	0.1177
			5449.73	4.5798		5449.74	0.2623														8194.41	1.4502		8194.41	0.1176
			5454.09	4.8258		5454.09	0.276														8198.97	1.4502		8198.97	0.1177
			5458.45	4.6031		5458.45	0.2829														8203.57	1.4526		8203.57	0.1176
			5462.82	4.57		5462.82	0.2801														8208.19	1.4511		8208.19	0.1176
			5467.19	4.477		5467.2	0.2938														8212.86	1.452		8212.86	0.1177
			5471.58	4.2538		5471.58	0.2832														8217.55	1.4525		8217.55	0.1177
			5475.97	4.6055		5475.97	0.2939														8222.29	1.4531		8222.29	0.118
			5480.36	4.3362		5480.37	0.287														8227.07	1.4499		8227.07	0.1181
			5484.76	4.6769		5484.77	0.272														8231.88	1.4512		8231.88	0.1184
			5489.17	4.5117		5489.18	0.249														8236.74	1.4503		8236.74	0.1184
			5493.59	4.528		5493.6	0.2401														8241.64	1.4495		8241.64	0.1184
			5498.01	4.725		5498.02	0.242														8246.59	1.4491		8246.59	0.1185
			5502.44	4.766		5502.45	0.248														8251.59	1.4488		8251.59	0.1186
			5506.88	4.939		5506.88	0.255														8256.63	1.4511		8256.63	0.1186
			5511.34	5.105		5511.35	0.266														8261.73	1.4494		8261.73	0.1186
			5515.79	5.2		5515.8	0.2709														8266.87	1.4534		8266.87	0.1187
			5520.25	5.049		5520.25	0.264														8272.07	1.4521		8272.07	0.1187
			5524.71	5.0069		5524.72	0.2454														8277.33	1.4562		8277.33	0.1187
			5529.18	5.8318		5529.19	0.2729														8282.64	1.4529		8282.64	0.1187
			5533.66	5.2201		5533.66	0.269														8288	1.4512		8288	0.1188
			5538.14	4.9533		5538.14	0.268														8293.43	1.4457		8293.43	0.1192
			5542.63	5.332		5542.63	0.278														8298.92	1.4435		8298.92	0.1198
			5547.12	6.2839		5547.13	0.3156														8304.47	1.4408		8304.47	0.1199
			5551.63	6.212		5551.63	0.2942														8310.08	1.4293		8310.08	0.12
			5556.14	5.876		5556.14	0.3009														8315.76	1.418		8315.76	0.12
			5560.65	5.778		5560.66	0.298														8321.51	1.41		8321.51	0.1199
			5565.17	3.9643		5565.18	0.2359														8327.32	1.3954		8327.32	0.1199
			5569.7	4.4414		5569.71	0.29														8333.2	1.3705		8333.2	0.1198
			5574.24	4.122		5574.24	0.2909														8339.16	1.3625		8339.16	0.1198
			5578.78	4.043		5578.78	0.247														8345.19	1.3578		8345.19	0.1197
			5583.32	3.9844		5583.33	0.243														8351.29	1.3562		8351.29	0.1194
			5587.88	4.138		5587.88	0.2362														8357.47	1.3554		8357.47	0.1192
			5592.44	4.4679		5592.45	0.251														8363.72	1.3536		8363.72	0.1189
			5597.01	4.4767		5597.01	0.252														8370.06	1.347		8370.06	0.1189
			5601.58	4.399		5601.59	0.273														8376.47	1.3443		8376.47	0.1188
			5606.16	4.304		5606.17	0.274														8382.97	1.342		8382.97	0.1187
			5610.75	4.2118		5610.75	0.263														8389.55	1.3413		8389.55	0.1184
			5615.34	4.239		5615.35	0.251														8396.22	1.3407		8396.22	0.1181
			5619.94	4.4979		5619.95	0.25														8402.97	1.3423		8402.97	0.1179
			5624.57	4.4681		5624.57	0.2461														8409.81	1.3431		8409.81	0.1179
			5629.18	4.7		5629.19	0.249														8416.74	1.3492		8416.74	0.1176
			5633.8	6.0009		5633.8	0.2758														8423.76	1.3524		8423.76	0.1176
			5638.42	6.4179		5638.43	0.2702														8430.88	1.3556		8430.88	0.1177
			5643.06	8.6072		5643.06	0.3286														8438.08	1.3597		8438.08	0.1177
			5647.69	8.366		5647.7	0.314														8445.4	1.3614		8445.4	0.1178
			5652.34	7.7221		5652.34	0.289														8452.84	1.3623		8452.84	0.1181
			5656.99	6.428		5656.99	0.271														8460.4	1.3658		8460.4	0.1184
			5661.65	5.758		5661.65	0.272														8468.07	1.3673		8468.07	0.1187
			5666.31	5.282		5666.31	0.2799														8475.87	1.3682		8475.87	0.119
			5670.98	4.917		5670.98	0.2771														8483.78	1.3683		8483.78	0.119
			5675.65	4.395		5675.66	0.2868														8491.81	1.3683		8491.81	0.1193
			5680.34	4.1041		5680.34	0.2632														8499.95	1.3683		8499.95	0.1193
			5685.02	4.327		5685.03	0.2689														8508.2	1.3695		8508.2	0.1195
			5689.72	4.464		5689.72	0.256														8516.56	1.3683		8516.56	0.1194
			5694.42	4.619		5694.42	0.253														8525.03	1.3683		8525.03	0.1193
			5699.13	5.1499		5699.13	0.2442														8533.61	1.3639		8533.61	0.1194
			5703.84	6.1759		5703.84	0.268														8542.3	1.3552		8542.3	0.1191
			5708.56	7.1599		5708.56	0.3007														8551.09	1.3414		8551.09	0.1187
			5713.28	7.8075		5713.29	0.29														8559.99	1.3271		8559.99	0.118
			5718.02	7.4415		5718.02	0.2731														8568.99	1.3216		8568.99	0.1171
			5722.75	7.5843		5722.76	0.2789														8578.09	1.3163		8578.09	0.1152
			5727.5	6.613		5727.5	0.275														8587.28	1.3109		8587.28	0.1141
			5732.25	6.5368		5732.25	0.259														8596.58	1.3097		8596.58	0.1138
			5737.03	6.738		5737.03	0.259														8605.98	1.3016		8605.98	0.1135
			5741.79	7.2685		5741.8	0.277														8615.47	1.2958		8615.47	0.1133
			5746.56	7.1448		5746.56	0.286														8625.05	1.2911		8625.05	0.1129
			5751.34	7.2468		5751.34	0.285														8634.73	1.289		8634.73	0.1122
			5756.12	5.3184		5756.12	0.2532														8644.49	1.2829		8644.49	0.112
			5760.9	4.7442		5760.91	0.2619														8654.35	1.2821		8654.35	0.1119
			5765.7	4.4681		5765.7	0.259														8664.3	1.2785		8664.3	0.1115
			5770.5	3.9232		5770.5	0.253														8674.33	1.2794		8674.33	0.1113
			5775.3	3.8595		5775.31	0.246														8684.45	1.2842		8684.45	0.1111
			5780.11	4.028		5780.12	0.246														8694.66	1.284		8694.66	0.1109
			5784.93	4.1289		5784.94	0.2489														8704.95	1.2876		8704.95	0.1108
			5789.76	4.078		5789.76	0.2451														8715.32	1.289		8715.32	0.1106
			5794.59	4.03		5794.59	0.251														8725.77	1.2898		8725.77	0.1106
			5799.42	3.8701		5799.42	0.2579														8736.3	1.2909		8736.3	0.1105
			5804.26	3.806		5804.27	0.2511														8746.9	1.292		8746.9	0.1103
			5809.11	3.7558		5809.11	0.2569														8757.59	1.2923		8757.59	0.1105
			5813.96	3.817		5813.97	0.2531														8768.34	1.2925		8768.34	0.1103
			5818.82	3.853		5818.83	0.26														8779.18	1.2896		8779.18	0.1105
			5823.69	3.6984		5823.69	0.2968														8790.08	1.2897		8790.08	0.1105
			5828.56	3.7594		5828.57	0.288														8801.06	1.2789		8801.06	0.1105
			5833.44	3.5401		5833.44	0.282														8812.1	1.2745		8812.1	0.1107
			5838.32	3.4273		5838.33	0.26														8823.21	1.2691		8823.21	0.1107
			5843.21	4.0629		5843.22	0.258														8834.39	1.2726		8834.39	0.1105
			5848.11	4.4099		5848.11	0.2561														8845.63	1.2711		8845.63	0.1105
			5853.01	4.5067		5853.01	0.263														8856.94	1.2801		8856.94	0.1109
			5857.94	4.2423		5857.94	0.2689														8868.31	1.2852		8868.31	0.1109
			5862.85	4.419		5862.86	0.266														8879.74	1.292		8879.74	0.1109
			5867.77	4.447		5867.78	0.2611														8891.24	1.313		8891.24	0.111
			5872.7	4.4998		5872.7	0.2649														8902.79	1.3264		8902.79	0.111
			5877.63	4.3805		5877.63	0.261														8914.39	1.3319		8914.39	0.1112
			5882.57	4.4607		5882.57	0.26														8926.06	1.3323		8926.06	0.1113
			5887.51	4.0649		5887.51	0.2659														8937.77	1.3324		8937.77	0.1116
			5892.46	4.0853		5892.46	0.258														8949.54	1.3286		8949.54	0.1118
			5897.41	3.9087		5897.42	0.2332														8961.36	1.3214		8961.36	0.112
			5902.37	4.2423		5902.38	0.2389														8973.23	1.3011		8973.23	0.1122
			5907.34	3.824		5907.34	0.2301														8985.16	1.2858		8985.16	0.1124
			5912.31	3.6069		5912.31	0.239														8997.12	1.2776		8997.12	0.1137
			5917.29	3.3229		5917.29	0.243														9009.14	1.2741		9009.14	0.1149
			5922.27	3.346		5922.27	0.242														9021.19	1.2728		9021.19	0.1156
			5927.26	3.569		5927.26	0.251														9033.3	1.269		9033.3	0.1159
			5932.26	3.8586		5932.26	0.252														9045.44	1.2715		9045.44	0.1162
			5937.26	3.8137		5937.26	0.2501														9057.62	1.2725		9057.62	0.1162
			5942.26	3.8519		5942.27	0.265														9069.85	1.2748		9069.85	0.1164
			5947.28	3.636		5947.28	0.2669														9082.11	1.2725		9082.11	0.1164
			5952.29	3.5655		5952.3	0.2521														9094.4	1.2717		9094.4	0.1164
			5957.32	3.582		5957.32	0.2569														9106.74	1.2719		9106.74	0.1164
			5962.35	3.586		5962.35	0.244														9119.1	1.2706		9119.1	0.1164
			5967.38	3.665		5967.38	0.2312														9131.5	1.2725		9131.5	0.1164
			5972.42	3.7097		5972.42	0.2477														9143.93	1.2713		9143.93	0.1164
			5977.47	3.4882		5977.47	0.2252														9156.39	1.2713		9156.39	0.1164
			5982.54	3.674		5982.55	0.2349														9168.87	1.2697		9168.87	0.1164
			5987.6	4.1092		5987.6	0.233														9181.39	1.2699		9181.39	0.1164
			5992.67	3.6761		5992.67	0.237														9193.92	1.2693		9193.92	0.1164
			5997.73	4.0279		5997.74	0.243														9206.49	1.2692		9206.49	0.1164
			6002.81	4.8498		6002.81	0.252														9219.07	1.2689		9219.07	0.1164
			6007.89	4.902		6007.89	0.255														9231.68	1.2687		9231.68	0.1164
			6012.98	5.7407		6012.98	0.2569														9244.3	1.2682		9244.3	0.1165
			6018.07	5.4481		6018.07	0.2322														9256.95	1.267		9256.95	0.1168
			6023.16	5.6819		6023.17	0.2389														9269.61	1.2633		9269.61	0.1168
			6028.27	5.6848		6028.27	0.231														9282.29	1.2583		9282.29	0.1171
			6033.38	3.8451		6033.38	0.2251														9294.98	1.2526		9294.98	0.1174
			6038.49	3.6851		6038.49	0.2369														9307.68	1.2455		9307.68	0.1175
			6043.61	3.625		6043.61	0.235														9320.4	1.2441		9320.4	0.1177
			6048.73	3.5649		6048.73	0.2292														9333.13	1.2393		9333.13	0.1183
			6053.86	3.9245		6053.86	0.249														9345.86	1.2361		9345.86	0.1188
			6059	3.7049		6059	0.2529														9358.6	1.2323		9358.6	0.1191
			6064.14	4.1782		6064.14	0.2373														9371.35	1.23		9371.35	0.1194
			6069.29	3.9741		6069.29	0.2587														9384.11	1.2278		9384.11	0.1197
			6074.44	3.5292		6074.44	0.235														9396.86	1.2245		9396.86	0.12
			6079.6	3.4752		6079.6	0.234														9409.62	1.2229		9409.62	0.12
			6084.76	3.5973		6084.76	0.235														9422.38	1.2221		9422.38	0.12
			6089.93	3.3402		6089.93	0.241														9435.14	1.2197		9435.14	0.1202
			6095.1	3.3738		6095.11	0.241														9447.9	1.2206		9447.9	0.1202
			6100.28	3.0002		6100.28	0.261														9460.65	1.2133		9460.65	0.1202
			6105.49	2.5132		6105.49	0.261														9473.4	1.2038		9473.4	0.1201
			6110.68	2.5		6110.68	0.266														9486.14	1.2029		9486.14	0.1198
			6115.88	2.3685		6115.88	0.2689														9498.87	1.2009		9498.87	0.1197
			6121.08	2.5679		6121.08	0.2454														9511.6	1.1964		9511.6	0.1197
			6126.29	2.8189		6126.29	0.2687														9524.31	1.1935		9524.31	0.1193
			6131.5	3.0778		6131.5	0.253														9537.01	1.1904		9537.01	0.1185
			6136.72	3.4265		6136.72	0.242														9549.7	1.1869		9549.7	0.1179
			6141.94	3.387		6141.94	0.241														9562.38	1.1819		9562.38	0.1172
			6147.17	3.3095		6147.17	0.2439														9575.04	1.1817		9575.04	0.1166
			6152.4	3.4209		6152.4	0.2331														9587.68	1.1797		9587.68	0.1155
			6157.64	3.5899		6157.64	0.235														9600.3	1.1747		9600.3	0.1146
			6162.88	3.7079		6162.88	0.235														9612.9	1.1719		9612.9	0.1144
			6168.13	3.8409		6168.13	0.245														9625.49	1.172		9625.49	0.1142
			6173.39	4.2893		6173.39	0.259														9638.04	1.1692		9638.04	0.1139
			6178.65	4.1003		6178.65	0.288														9650.58	1.1624		9650.58	0.1139
			6183.91	5.4315		6183.91	0.288														9663.09	1.1615		9663.09	0.1137
			6189.18	3.3815		6189.18	0.2752														9675.57	1.1613		9675.57	0.1136
			6194.46	3.4709		6194.46	0.2879														9688.02	1.1616		9688.02	0.1136
			6199.74	3.7148		6199.74	0.282														9700.45	1.1596		9700.45	0.1134
			6205.03	4.1077		6205.03	0.275														9712.84	1.1583		9712.84	0.1134
			6210.32	4.4647		6210.32	0.259														9725.2	1.157		9725.2	0.1135
			6215.62	5.5916		6215.62	0.2531														9737.52	1.1593		9737.52	0.1135
			6220.92	4.4948		6220.92	0.257														9749.81	1.1578		9749.81	0.1138
			6226.22	4.2312		6226.22	0.2787														9762.07	1.1572		9762.07	0.1137
			6231.54	4.0921		6231.54	0.259														9774.28	1.1564		9774.28	0.1139
			6236.88	4.025		6236.88	0.245														9786.46	1.1587		9786.46	0.1139
			6242.2	3.8491		6242.2	0.231														9798.6	1.1592		9798.6	0.1141
			6247.53	3.3768		6247.53	0.2242														9810.69	1.1611		9810.69	0.1144
			6252.86	3.5619		6252.86	0.248														9822.74	1.1661		9822.74	0.1148
			6258.2	3.6759		6258.2	0.248														9834.75	1.1719		9834.75	0.1151
			6263.54	3.9331		6263.54	0.2608														9846.71	1.1777		9846.71	0.1156
			6268.89	3.913		6268.89	0.251														9858.62	1.1807		9858.62	0.1158
			6274.25	3.892		6274.24	0.237														9870.48	1.1862		9870.48	0.1159
			6279.6	3.7121		6279.6	0.233														9882.3	1.1881		9882.3	0.1161
			6284.97	3.4162		6284.97	0.223														9894.06	1.1924		9894.06	0.1163
			6290.34	3.2252		6290.34	0.2102														9905.76	1.194		9905.76	0.1165
			6295.71	3.3129		6295.71	0.226														9917.42	1.1985		9917.42	0.1168
			6301.09	4.0764		6301.09	0.258														9929.01	1.2013		9929.01	0.117
			6306.47	5.8087		6306.47	0.289														9940.55	1.2058		9940.55	0.1171
			6311.86	7.095		6311.86	0.297														9952.03	1.2084		9952.03	0.1172
			6317.26	7.2689		6317.25	0.3186														9963.46	1.2105		9963.46	0.1175
			6322.65	7.3923		6322.65	0.295														9974.82	1.2131		9974.82	0.1175
			6328.06	6.8445		6328.06	0.274														9986.11	1.2183		9986.11	0.1174
			6333.47	6.3914		6333.47	0.254														9997.35	1.2203		9997.35	0.1175
			6338.88	6.0483		6338.88	0.254														10008.5	1.2224		10008.5	0.1177
			6344.3	5.8324		6344.3	0.261														10019.6	1.2244		10019.6	0.1177
			6349.72	6.3436		6349.72	0.277														10030.6	1.2271		10030.6	0.1177
			6355.15	6.9266		6355.15	0.287														10041.6	1.2292		10041.6	0.1178
			6360.59	7.1318		6360.59	0.2919														10052.5	1.2305		10052.5	0.1178
			6366.05	6.6423		6366.05	0.2881														10063.3	1.232		10063.3	0.1179
			6371.49	5.8755		6371.49	0.301														10074.1	1.2341		10074.1	0.1179
			6376.94	6.4476		6376.94	0.315														10084.7	1.2365		10084.7	0.1179
			6382.4	7.3873		6382.39	0.3258														10095.3	1.2373		10095.3	0.118
			6387.85	8.0695		6387.85	0.3173														10105.8	1.239		10105.8	0.118
			6393.32	8.3968		6393.32	0.3473														10116.3	1.2545		10116.3	0.118
			6398.79	8.2172		6398.78	0.287														10126.6	1.2602		10126.6	0.1182
			6404.26	7.7114		6404.26	0.273														10136.9	1.2736		10136.9	0.1183
			6409.74	7.4933		6409.74	0.262														10147.1	1.2908		10147.1	0.1184
			6415.22	7.5273		6415.22	0.261														10157.2	1.2962		10157.2	0.1183
			6420.71	7.482		6420.71	0.2542														10167.2	1.3023		10167.2	0.1184
			6426.2	7.1423		6426.2	0.272														10177.2	1.3132		10177.2	0.1184
			6431.7	6.6934		6431.69	0.271														10187	1.3201		10187	0.1185
			6437.2	6.1345		6437.2	0.259														10196.8	1.3232		10196.8	0.1187
			6442.7	5.4926		6442.7	0.26														10206.4	1.3244		10206.4	0.1187
			6448.22	4.8955		6448.21	0.256														10216	1.325		10216	0.1188
			6453.73	4.5631		6453.73	0.255														10225.5	1.3246		10225.5	0.119
			6459.25	4.9197		6459.25	0.2599														10234.8	1.3261		10234.8	0.1189
			6464.78	4.96		6464.78	0.2501														10244.1	1.3278		10244.1	0.119
			6470.31	5.0252		6470.31	0.2568														10253.3	1.3273		10253.3	0.119
			6475.85	4.993		6475.84	0.246														10262.4	1.3289		10262.4	0.119
			6481.39	4.6789		6481.38	0.2253														10271.4	1.3292		10271.4	0.1191
			6486.93	4.7739		6486.93	0.244														10280.2	1.331		10280.2	0.1191
			6492.48	4.9136		6492.48	0.244														10289	1.3344		10289	0.1192
			6498.03	4.6212		6498.03	0.232														10297.7	1.337		10297.7	0.1193
			6503.62	4.468		6503.62	0.2242														10306.2	1.3339		10306.2	0.1193
			6509.18	4.6529		6509.18	0.238														10314.7	1.3345		10314.7	0.1193
			6514.75	4.8688		6514.75	0.237														10323	1.3358		10323	0.1194
			6520.32	5.6867		6520.32	0.239														10331.3	1.3318		10331.3	0.1194
			6525.9	5.3389		6525.9	0.254														10339.4	1.3328		10339.4	0.1195
			6531.48	5.5488		6531.48	0.273														10347.4	1.3291		10347.4	0.1195
			6537.07	5.6529		6537.07	0.278														10355.3	1.3274		10355.3	0.1195
			6542.66	5.9908		6542.66	0.285														10363.1	1.3256		10363.1	0.1196
			6548.26	5.7463		6548.26	0.2869														10370.7	1.3241		10370.7	0.1197
			6553.86	5.3045		6553.86	0.2811														10378.3	1.3186		10378.3	0.1198
			6559.46	5.304		6559.46	0.2868														10385.7	1.3082		10385.7	0.1199
			6565.07	5.1641		6565.07	0.2692														10393	1.3038		10393	0.1201
			6570.69	5.1939		6570.69	0.2759														10400.1	1.2988		10400.1	0.1202
			6576.31	4.9483		6576.3	0.2672														10407.2	1.2951		10407.2	0.1202
			6581.93	4.6663		6581.93	0.2787														10414.1	1.2917		10414.1	0.12
			6587.56	4.2641		6587.56	0.2583														10420.9	1.2906		10420.9	0.1201
			6593.19	4.7694		6593.19	0.2717														10427.6	1.2839		10427.6	0.1202
			6598.83	5.1206		6598.82	0.2513														10434.1	1.2827		10434.1	0.1202
			6604.47	5.5461		6604.47	0.2648														10440.5	1.2791		10440.5	0.1202
			6610.11	5.1135		6610.11	0.255														10446.8	1.2741		10446.8	0.1203
			6615.77	4.4558		6615.76	0.2345														10452.9	1.2762		10452.9	0.1204
			6621.42	4.3621		6621.42	0.2695														10458.9	1.2754		10458.9	0.1205
			6627.08	4.0091		6627.08	0.2423														10464.8	1.2718		10464.8	0.1205
			6632.74	4.0607		6632.74	0.255														10470.5	1.2692		10470.5	0.1204
			6638.41	3.962		6638.41	0.262														10476.1	1.2684		10476.1	0.1206
			6644.11	4.3236		6644.11	0.262														10481.5	1.2683		10481.5	0.1207
			6649.79	4.4508		6649.79	0.2649														10486.8	1.2639		10486.8	0.1207
			6655.47	4.5159		6655.47	0.259														10492	1.2629		10492	0.1209
			6661.16	4.4631		6661.15	0.25														10497	1.2649		10497	0.1207
			6666.85	4.2752		6666.84	0.246														10501.9	1.2629		10501.9	0.1208
			6672.54	3.9514		6672.54	0.246														10506.6	1.2611		10506.6	0.1209
			6678.24	3.6424		6678.24	0.251														10511.1	1.2627		10511.1	0.121
			6683.94	3.637		6683.94	0.2608														10515.6	1.2564		10515.6	0.1208
			6689.65	3.5032		6689.65	0.2461														10519.9	1.2551		10519.9	0.1208
			6695.36	3.4468		6695.36	0.2489														10524	1.2534		10524	0.1208
			6701.08	3.6977		6701.08	0.2361														10528.2	1.2542		10528.2	0.1209
			6706.8	4.1272		6706.8	0.2379														10532.2	1.2532		10532.2	0.1209
			6712.53	4.0041		6712.52	0.233														10536.1	1.2502		10536.1	0.121
			6718.26	4.041		6718.25	0.2192														10539.9	1.2492		10539.9	0.1209
			6723.99	5.4827		6723.99	0.233														10543.7	1.25		10543.7	0.1209
			6729.73	4.0125		6729.73	0.239														10547.4	1.2485		10547.4	0.1209
			6735.47	4.0282		6735.47	0.2419														10551	1.2489		10551	0.1209
			6741.22	3.653		6741.22	0.2046														10554.5	1.2454		10554.5	0.1209
			6746.97	3.9505		6746.97	0.2368														10557.9	1.2446		10557.9	0.1209
			6752.72	3.8141		6752.72	0.2301														10561.3	1.2456		10561.3	0.1207
			6758.48	3.7404		6758.48	0.2409														10564.6	1.2451		10564.6	0.1207
			6764.25	3.8249		6764.24	0.2342														10567.9	1.2443		10567.9	0.1208
			6770.02	4.2926		6770.01	0.248														10571.1	1.241		10571.1	0.1209
			6775.79	4.7338		6775.78	0.264														10574.2	1.2419		10574.2	0.1207
			6781.59	4.527		6781.59	0.2669														10577.3	1.2435		10577.3	0.1208
			6787.37	4.6577		6787.37	0.2512														10580.3	1.2441		10580.3	0.121
			6793.16	4.616		6793.15	0.2609														10583.2	1.241		10583.2	0.1209
			6798.94	4.4121		6798.94	0.256														10586.1	1.2405		10586.1	0.121
			6804.74	4.4845		6804.74	0.242														10589	1.2405		10589	0.1209
			6810.53	4.0662		6810.53	0.2223														10591.8	1.2428		10591.8	0.1209
			6816.34	4.47		6816.33	0.235														10594.6	1.2415		10594.6	0.121
			6822.14	4.0723		6822.14	0.245														10597.3	1.2434		10597.3	0.121
			6827.95	4.0374		6827.95	0.247														10600	1.2398		10600	0.121
			6833.76	4.0535		6833.76	0.2706														10602.6	1.2392		10602.6	0.121
			6839.58	3.9797		6839.58	0.2444														10605.3	1.2387		10605.3	0.1209
			6845.4	4.1079		6845.4	0.2656														10607.9	1.238		10607.9	0.1211
			6851.23	4.2109		6851.23	0.2442														10610.4	1.2386		10610.4	0.1211
			6857.06	4.3709		6857.06	0.2489														10612.9	1.2367		10612.9	0.121
			6862.89	4.619		6862.89	0.2421														10615.5	1.2357		10615.5	0.121
			6868.73	4.556		6868.73	0.248														10617.9	1.2353		10617.9	0.1209
			6874.57	4.4779		6874.57	0.252														10620.4	1.2326		10620.4	0.1209
			6880.42	4.6535		6880.42	0.253														10622.9	1.2334		10622.9	0.1212
			6886.27	4.4248		6886.27	0.2392														10625.3	1.2329		10625.3	0.121
			6892.12	4.7523		6892.12	0.2459														10627.7	1.2338		10627.7	0.1211
			6897.98	4.6111		6897.98	0.243														10630.2	1.2341		10630.2	0.1211
			6903.85	4.7158		6903.84	0.2361														10632.6	1.2344		10632.6	0.1209
			6909.71	4.3003		6909.71	0.2389														10635	1.2341		10635	0.121
			6915.58	3.9584		6915.58	0.2302														10637.4	1.2321		10637.4	0.1209
			6921.46	4.1559		6921.45	0.24														10639.8	1.2329		10639.8	0.1207
			6927.36	3.8492		6927.36	0.2499														10642.2	1.2327		10642.2	0.1209
			6933.24	3.7151		6933.24	0.2462														10644.6	1.2329		10644.6	0.1209
			6939.13	3.6516		6939.13	0.3072														10647	1.2349		10647	0.121
			6945.02	3.8019		6945.02	0.263														10649.5	1.2331		10649.5	0.121
			6950.91	3.866		6950.91	0.257														10651.9	1.2338		10651.9	0.1212
			6956.81	3.9959		6956.81	0.257														10654.4	1.233		10654.4	0.1213
			6962.71	4.34		6962.71	0.2747														10656.9	1.233		10656.9	0.1213
			6968.62	4.2331		6968.61	0.249														10659.4	1.2308		10659.4	0.1213
			6974.53	4.0231		6974.52	0.245														10661.9	1.2307		10661.9	0.1212
			6980.44	3.8891		6980.44	0.241														10664.5	1.231		10664.5	0.1215
			6986.36	3.5252		6986.35	0.2322														10667	1.2316		10667	0.1215
			6992.28	3.4076		6992.28	0.2429														10669.7	1.2286		10669.7	0.1216
			6998.24	3.4885		6998.24	0.24														10672.3	1.2319		10672.3	0.1218
			7004.26	3.3941		7004.25	0.241														10675	1.2322		10675	0.1219
			7010.31	3.4406		7010.31	0.235														10677.7	1.2318		10677.7	0.1217
			7016.42	3.2301		7016.41	0.2271														10680.5	1.2314		10680.5	0.1217
			7022.57	3.1021		7022.56	0.2379														10683.3	1.2311		10683.3	0.1219
			7028.76	3.2446		7028.76	0.233														10686.1	1.2303		10686.1	0.122
			7034.99	3.1859		7034.99	0.2262														10689	1.2317		10689	0.1219
			7041.27	3.5409		7041.27	0.251														10691.9	1.2328		10691.9	0.122
			7047.59	4.1467		7047.59	0.266														10694.9	1.2328		10694.9	0.1221
			7053.95	4.9617		7053.95	0.279														10698	1.2336		10698	0.1224
			7060.36	6.0197		7060.35	0.2989														10701.1	1.2326		10701.1	0.1226
			7066.8	6.362		7066.79	0.2931														10704.3	1.2341		10704.3	0.1224
			7073.31	6.2253		7073.3	0.3														10707.5	1.2343		10707.5	0.1226
			7079.82	6.4052		7079.82	0.3186														10710.8	1.2337		10710.8	0.1228
			7086.38	5.9732		7086.38	0.267														10714.1	1.2347		10714.1	0.1231
			7092.97	5.8784		7092.97	0.267														10717.6	1.2321		10717.6	0.1231
			7099.59	6.2598		7099.59	0.2868														10721.1	1.233		10721.1	0.1228
			7106.25	6.4449		7106.25	0.274														10724.7	1.2319		10724.7	0.1231
			7112.95	6.5817		7112.94	0.272														10728.3	1.2344		10728.3	0.1231
			7119.67	6.3681		7119.67	0.258														10732.1	1.2344		10732.1	0.1232
			7126.43	5.5942		7126.43	0.236														10735.9	1.2333		10735.9	0.1231
			7133.22	4.7802		7133.22	0.229														10739.8	1.2354		10739.8	0.1231
			7140.04	4.4721		7140.04	0.2221														10743.8	1.2367		10743.8	0.1232
			7146.89	4.4477		7146.89	0.226														10747.8	1.2345		10747.8	0.1233
			7153.77	4.632		7153.77	0.226														10752	1.2366		10752	0.1233
			7160.68	4.756		7160.67	0.236														10756.3	1.2355		10756.3	0.1234
			7167.61	4.816		7167.61	0.245														10760.6	1.2355		10760.6	0.1233
			7174.57	4.8739		7174.57	0.249														10765.1	1.2383		10765.1	0.1233
			7181.56	4.7268		7181.55	0.2649														10769.7	1.2395		10769.7	0.1233
			7188.57	5.0743		7188.56	0.257														10774.3	1.2417		10774.3	0.1233
			7195.6	4.9361		7195.6	0.259														10779.1	1.2436		10779.1	0.1233
			7202.66	4.8756		7202.66	0.261														10784	1.2438		10784	0.1232
			7209.74	5.2979		7209.74	0.2768														10789.3	1.2447		10789.3	0.1233
			7216.84	5.7509		7216.84	0.264														10795.2	1.2445		10795.2	0.1233
			7223.96	5.827		7223.96	0.2601														10801.7	1.2478		10801.7	0.1232
			7231.1	6.1632		7231.1	0.267														10808.8	1.2486		10808.8	0.1232
			7238.26	6.009		7238.26	0.277														10816.5	1.251		10816.5	0.1231
			7245.48	5.743		7245.48	0.282														10824.8	1.2547		10824.8	0.1231
			7252.68	5.329		7252.67	0.282														10833.7	1.2564		10833.7	0.123
			7259.89	4.897		7259.89	0.284														10843.1	1.2571		10843.1	0.1228
			7267.12	4.526		7267.12	0.2999														10853	1.2592		10853	0.122
			7274.36	4.262		7274.36	0.297														10863.5	1.2621		10863.5	0.1214
			7281.62	4.2299		7281.62	0.2881														10874.5	1.2629		10874.5	0.1209
			7288.89	4.471		7288.89	0.296														10885.9	1.2633		10885.9	0.1206
			7296.18	4.7057		7296.18	0.3127														10897.8	1.2684		10897.8	0.1206
			7303.48	4.4246		7303.48	0.2565														10910.2	1.2762		10910.2	0.1204
			7310.78	4.896		7310.78	0.287														10923	1.2836		10923	0.1204
			7318.1	4.8647		7318.1	0.289														10936.2	1.2872		10936.2	0.1203
			7325.43	4.954		7325.43	0.277														10949.8	1.289		10949.8	0.1202
			7332.77	5.122		7332.77	0.278														10963.9	1.2991		10963.9	0.1201
			7340.11	5.3293		7340.11	0.274														10978.3	1.3091		10978.3	0.1201
			7347.46	4.9366		7347.46	0.2542														10993	1.3175		10993	0.1199
			7354.82	5.1301		7354.82	0.265														11008.1	1.324		11008.1	0.1198
			7362.18	5.785		7362.18	0.279														11023.6	1.3312		11023.6	0.1197
			7369.55	6.032		7369.55	0.288														11039.4	1.338		11039.4	0.1193
			7376.92	6.139		7376.92	0.2979														11055.4	1.3481		11055.4	0.1187
			7384.29	6.471		7384.29	0.291														11071.8	1.3523		11071.8	0.1179
			7391.67	6.392		7391.67	0.2821														11088.4	1.3575		11088.4	0.1171
			7399.05	6.338		7399.05	0.2849														11105.3	1.3648		11105.3	0.117
			7406.42	5.3783		7406.43	0.2623														11122.4	1.372		11122.4	0.1165
			7413.8	4.6151		7413.8	0.2778														11139.7	1.375		11139.7	0.1164
			7421.18	4.234		7421.18	0.2692														11157.3	1.3848		11157.3	0.1157
			7428.59	3.9875		7428.59	0.29														11175	1.3968		11175	0.1153
			7435.96	4.1043		7435.96	0.3727														11193	1.409		11193	0.1148
			7443.33	4.0021		7443.33	0.28														11211.1	1.4264		11211.1	0.1142
			7450.69	4.198		7450.69	0.276														11229.3	1.4308		11229.3	0.1137
			7458.05	4.362		7458.05	0.2671														11247.7	1.4345		11247.7	0.1135
			7465.4	4.5951		7465.41	0.269														11266.2	1.4351		11266.2	0.1132
			7472.75	4.524		7472.75	0.2808														11284.8	1.4366		11284.8	0.1131
			7480.09	4.2761		7480.09	0.2682														11303.5	1.435		11303.5	0.1128
			7487.42	3.9146		7487.42	0.2828														11322.2	1.4343		11322.2	0.1121
			7494.74	4.2372		7494.74	0.2741														11341	1.4332		11341	0.1102
			7502.05	3.6791		7502.05	0.2809														11359.9	1.4198		11359.9	0.1091
			7509.35	4.0177		7509.35	0.275														11378.8	1.4076		11378.8	0.1088
			7516.64	4.2648		7516.64	0.2691														11397.7	1.3975		11397.7	0.1089
			7523.92	4.3999		7523.92	0.278														11416.5	1.3836		11416.5	0.1092
			7531.18	4.5979		7531.18	0.301														11435.4	1.3789		11435.4	0.1094
			7538.43	4.896		7538.43	0.302														11454.2	1.3769		11454.2	0.11
			7545.66	4.5021		7545.67	0.2821														11473	1.3688		11473	0.1102
			7552.88	4.914		7552.89	0.2859														11491.8	1.3522		11491.8	0.1103
			7560.09	4.778		7560.09	0.2821														11510.4	1.3384		11510.4	0.1105
			7567.27	4.3814		7567.27	0.287														11528.9	1.2974		11528.9	0.1106
			7574.44	4.5369		7574.44	0.2899														11547.4	1.2563		11547.4	0.1108
			7581.59	4.7488		7581.59	0.282														11565.7	1.2422		11565.7	0.111
			7588.71	4.5181		7588.72	0.2567														11583.8	1.2375		11583.8	0.1111
			7595.82	4.8149		7595.82	0.3077														11601.8	1.2336		11601.8	0.1113
			7602.94	5.5155		7602.94	0.3001														11619.7	1.2325		11619.7	0.1113
			7610.01	4.7338		7610.01	0.302														11637.3	1.233		11637.3	0.1113
			7617.05	5.3478		7617.05	0.3069														11654.8	1.233		11654.8	0.1113
			7624.07	5.217		7624.07	0.302														11672	1.2331		11672	0.1113
			7631.06	4.6106		7631.06	0.2801														11689	1.2332		11689	0.1112
			7638.03	4.7599		7638.03	0.283														11705.7	1.2338		11705.7	0.111
			7644.97	5.0828		7644.97	0.3009														11722.2	1.2351		11722.2	0.1108
			7651.88	5.107		7651.89	0.298														11738.4	1.2377		11738.4	0.111
			7658.77	4.9641		7658.77	0.2941														11754.3	1.2478		11754.3	0.1111
			7665.63	5.1059		7665.63	0.297														11769.9	1.2807		11769.9	0.1113
			7672.46	5.125		7672.46	0.3008														11785.2	1.356		11785.2	0.1115
			7679.26	5.157		7679.26	0.2755														11800.1	1.3669		11800.1	0.1118
			7686.03	5.9354		7686.03	0.296														11814.7	1.3694		11814.7	0.1121
			7692.76	6.144		7692.77	0.2998														11828.9	1.3747		11828.9	0.1122
			7699.47	5.9194		7699.47	0.2688														11842.7	1.3794		11842.7	0.1121
			7706.14	6.8155		7706.14	0.3076														11856.2	1.3962		11856.2	0.1119
			7712.77	6.9723		7712.78	0.299														11869.2	1.434		11869.2	0.1121
			7719.37	6.2769		7719.38	0.2698														11881.7	1.4779		11881.7	0.1118
			7725.94	6.8339		7725.94	0.303														11893.9	1.4925		11893.9	0.1119
			7732.47	6.8961		7732.47	0.3059														11905.5	1.5067		11905.5	0.1117
			7738.96	6.5741		7738.96	0.304														11916.7	1.5146		11916.7	0.1115
			7745.41	5.8493		7745.41	0.304														11927.4	1.5184		11927.4	0.1114
			7751.82	5.165		7751.83	0.2904														11937.6	1.5347		11937.6	0.1113
			7758.2	5.6739		7758.2	0.311														11947.2	1.5392		11947.2	0.1114
			7764.53	6.0749		7764.54	0.317														11956.4	1.5415		11956.4	0.1113
			7770.85	6.4139		7770.86	0.32														11964.9	1.5441		11964.9	0.1112
			7777.1	7.4938		7777.11	0.331														11972.9	1.5499		11972.9	0.1112
			7783.31	7.4931		7783.31	0.331														11980.3	1.5598		11980.3	0.1112
			7789.47	7.8189		7789.47	0.4091														11987.1	1.5669		11987.1	0.1112
			7795.59	8.2339		7795.59	0.348														11993.3	1.5783		11993.3	0.1112
			7801.66	8.9578		7801.66	0.3411														11998.9	1.5828		11998.9	0.1115
			7807.69	9.235		7807.69	0.3419														12003.8	1.5869		12003.8	0.1114
			7813.66	8.4722		7813.67	0.332														12008.4	1.5918		12008.4	0.1115
			7819.59	7.7764		7819.6	0.307														12012.9	1.5946		12012.9	0.1114
			7825.48	8.0886		7825.48	0.306														12017.4	1.596		12017.4	0.1114
			7831.31	7.6092		7831.31	0.3011														12021.9	1.605		12021.9	0.1116
			7837.09	7.1222		7837.09	0.303														12026.3	1.6118		12026.3	0.1116
			7842.82	7.1773		7842.82	0.318														12030.7	1.6143		12030.7	0.1117
			7848.5	6.3615		7848.5	0.3229														12035.1	1.631		12035.1	0.1117
			7854.12	5.9263		7854.13	0.319														12039.5	1.6372		12039.5	0.1118
			7859.7	5.1565		7859.7	0.3061														12043.8	1.6414		12043.8	0.1119
			7865.21	4.7403		7865.22	0.3079														12048	1.6396		12048	0.112
			7870.68	4.6601		7870.68	0.289														12052.3	1.6421		12052.3	0.1122
			7876.08	4.6054		7876.09	0.269														12056.5	1.6464		12056.5	0.1121
			7881.43	4.8828		7881.44	0.2631														12060.6	1.6501		12060.6	0.1122
			7886.72	5.3418		7886.73	0.266														12064.8	1.6566		12064.8	0.1123
			7891.96	5.6848		7891.96	0.271														12068.9	1.6625		12068.9	0.1124
			7897.13	5.8729		7897.14	0.284														12073	1.6721		12073	0.1125
			7902.25	6.8254		7902.25	0.3														12077	1.69		12077	0.1124
			7907.33	7.7625		7907.33	0.314														12081	1.6988		12081	0.1124
			7912.35	8.1295		7912.36	0.3219														12085	1.7053		12085	0.1128
			7917.37	8.0441		7917.37	0.3211														12089	1.7058		12089	0.1128
			7922.36	7.5883		7922.37	0.3577														12092.9	1.7155		12092.9	0.113
			7927.35	6.8395		7927.35	0.326														12096.8	1.7354		12096.8	0.1129
			7932.32	6.0136		7932.32	0.3499														12100.6	1.7405		12100.6	0.1128
			7937.27	5.6742		7937.28	0.312														12104.5	1.7535		12104.5	0.1132
			7942.21	5.3972		7942.22	0.305														12108.3	1.7608		12108.3	0.1132
			7947.14	5.1871		7947.14	0.291														12112	1.761		12112	0.1135
			7952.05	5.0515		7952.06	0.2881														12115.8	1.7696		12115.8	0.1134
			7956.95	5.1309		7956.96	0.29														12119.5	1.7714		12119.5	0.1134
			7961.83	5.2209		7961.84	0.305														12123.2	1.7796		12123.2	0.1136
			7966.7	5.3019		7966.71	0.327														12126.8	1.794		12126.8	0.1138
			7971.56	5.4909		7971.57	0.2939														12130.4	1.8016		12130.4	0.1138
			7976.4	5.1883		7976.41	0.3118														12134	1.8129		12134	0.1139
			7981.23	5.1051		7981.24	0.309														12137.6	1.8276		12137.6	0.114
			7986.05	4.9701		7986.05	0.307														12141.1	1.8474		12141.1	0.114
			7990.85	4.8276		7990.85	0.3042														12144.7	1.8519		12144.7	0.1141
			7995.63	5.2296		7995.64	0.3282														12148.1	1.861		12148.1	0.1142
			8000.41	5.5047		8000.41	0.309														12151.6	1.8699		12151.6	0.1143
			8005.17	5.7703		8005.17	0.308														12155	1.8726		12155	0.1145
			8009.91	5.6219		8009.92	0.3														12158.4	1.8815		12158.4	0.1148
			8014.65	5.7119		8014.65	0.2963														12161.8	1.8809		12161.8	0.1149
			8019.37	6.4015		8019.37	0.315														12165.2	1.8841		12165.2	0.115
			8024.07	7.0126		8024.08	0.321														12168.5	1.894		12168.5	0.1149
			8028.79	7.8206		8028.79	0.321														12171.8	1.9045		12171.8	0.115
			8033.47	8.0523		8033.47	0.3238														12175	1.9028		12175	0.115
			8038.13	7.6141		8038.14	0.3096														12178.3	1.908		12178.3	0.115
			8042.78	7.389		8042.79	0.3277														12181.5	1.9098		12181.5	0.1151
			8047.42	7.035		8047.43	0.323														12184.7	1.9124		12184.7	0.1151
			8052.05	6.9941		8052.06	0.3163														12187.9	1.9199		12187.9	0.1152
			8056.66	7.0986		8056.67	0.33														12191	1.9197		12191	0.1151
			8061.26	6.855		8061.27	0.33														12194.1	1.9209		12194.1	0.1153
			8065.85	6.9186		8065.86	0.335														12197.2	1.9186		12197.2	0.1153
			8070.43	6.593		8070.43	0.346														12200.3	1.9215		12200.3	0.1154
			8074.99	6.349		8074.99	0.3509														12203.3	1.923		12203.3	0.1155
			8079.54	6.0091		8079.54	0.348														12206.3	1.9262		12206.3	0.1158
			8084.07	5.8694		8084.08	0.3441														12209.3	1.9283		12209.3	0.1158
			8088.6	5.8862		8088.6	0.346														12212.3	1.9282		12212.3	0.116
			8093.11	5.5356		8093.12	0.3626														12215.2	1.9288		12215.2	0.116
			8097.61	5.9479		8097.61	0.3543														12218.2	1.9293		12218.2	0.116
			8102.09	6.346		8102.1	0.3609														12221.1	1.9376		12221.1	0.1158
			8106.57	6.9704		8106.57	0.36														12223.9	1.9418		12223.9	0.1158
			8111.03	8.4462		8111.04	0.3562														12226.8	1.9323		12226.8	0.1158
			8115.48	9.1052		8115.48	0.363														12229.6	1.9392		12229.6	0.1159
			8119.91	10.1263		8119.92	0.3705														12232.4	1.9363		12232.4	0.1159
			8124.34	9.6628		8124.35	0.344														12235.2	1.932		12235.2	0.116
			8128.75	9.0478		8128.76	0.338														12238	1.9358		12238	0.1159
			8133.15	8.2537		8133.16	0.3313														12240.7	1.9508		12240.7	0.1159
			8137.56	7.3441		8137.57	0.341														12243.4	1.9471		12243.4	0.1159
			8141.93	7.3521		8141.94	0.3658														12246.1	1.9512		12246.1	0.1162
			8146.3	7.0914		8146.31	0.317														12248.8	1.9572		12248.8	0.1162
			8150.65	7.7141		8150.66	0.336														12251.5	1.9352		12251.5	0.116
			8154.99	7.8221		8155	0.3407														12254.1	1.9429		12254.1	0.1161
			8159.32	7.6041		8159.33	0.3242														12256.7	1.9359		12256.7	0.1159
			8163.63	8.2159		8163.64	0.3277														12259.3	1.9329		12259.3	0.116
			8167.94	7.5279		8167.95	0.3078														12261.9	1.9322		12261.9	0.1162
			8172.23	8.3232		8172.24	0.331														12264.4	1.9271		12264.4	0.1162
			8176.51	8.8126		8176.52	0.3419														12267	1.9265		12267	0.1162
			8180.78	8.7864		8180.79	0.3401														12269.5	1.9272		12269.5	0.1165
			8185.04	8.858		8185.05	0.344														12272	1.9274		12272	0.1163
			8189.29	8.8965		8189.3	0.3536														12274.5	1.9283		12274.5	0.1161
			8193.52	8.6597		8193.53	0.3415														12276.9	1.9264		12276.9	0.1166
			8197.75	9.0639		8197.76	0.3596														12279.4	1.9239		12279.4	0.1166
			8201.96	8.7209		8201.97	0.35														12281.8	1.9229		12281.8	0.1164
			8206.16	9.1951		8206.17	0.346														12284.2	1.9205		12284.2	0.1165
			8210.35	9.2912		8210.36	0.34														12286.6	1.9231		12286.6	0.1163
			8214.53	8.8229		8214.54	0.3265														12288.9	1.9271		12288.9	0.1164
			8218.7	8.8313		8218.71	0.3448														12291.3	1.9261		12291.3	0.1163
			8222.86	8.7107		8222.86	0.3409														12293.6	1.9246		12293.6	0.1162
			8227	7.8538		8227.01	0.302														12295.9	1.9266		12295.9	0.1162
			8231.14	7.3378		8231.14	0.2923														12298.2	1.9214		12298.2	0.1164
			8235.26	6.662		8235.27	0.301														12300.5	1.9248		12300.5	0.1163
			8239.37	6.6242		8239.38	0.313														12302.7	1.9279		12302.7	0.1163
			8243.5	7.2562		8243.5	0.3354														12305	1.9236		12305	0.1165
			8247.59	8.0274		8247.6	0.3223														12307.2	1.9216		12307.2	0.1164
			8251.67	9.1373		8251.68	0.33														12309.4	1.9258		12309.4	0.1161
			8255.74	9.7821		8255.75	0.339														12311.6	1.9274		12311.6	0.1161
			8259.8	10.035		8259.81	0.339														12313.8	1.9259		12313.8	0.1162
			8263.85	10.067		8263.86	0.353														12316	1.9239		12316	0.1162
			8267.89	10.0296		8267.9	0.353														12318.1	1.9193		12318.1	0.1161
			8271.92	9.5925		8271.92	0.3511														12320.2	1.9219		12320.2	0.1161
			8275.93	9.0813		8275.94	0.3598														12322.4	1.9224		12322.4	0.116
			8279.94	8.2368		8279.95	0.356														12324.5	1.9304		12324.5	0.1157
			8283.94	8.0173		8283.95	0.3462														12326.5	1.9327		12326.5	0.1159
			8287.93	7.3323		8287.93	0.351														12328.6	1.9317		12328.6	0.1159
			8291.9	7.8845		8291.91	0.376														12330.7	1.932		12330.7	0.1163
			8295.87	7.5794		8295.88	0.34														12332.7	1.9372		12332.7	0.1161
			8299.83	8.6958		8299.84	0.3689														12334.7	1.9298		12334.7	0.1162
			8303.77	8.3156		8303.78	0.368														12336.8	1.9383		12336.8	0.1162
			8307.71	7.484		8307.72	0.342														12338.8	1.9388		12338.8	0.116
			8311.64	7.3977		8311.65	0.3786														12340.8	1.9408		12340.8	0.1161
			8315.55	6.7214		8315.56	0.329														12342.7	1.9411		12342.7	0.1161
			8319.46	5.6399		8319.47	0.3076														12344.7	1.9406		12344.7	0.1161
			8323.36	5.8946		8323.37	0.327														12346.6	1.9364		12346.6	0.1157
			8327.25	5.7168		8327.26	0.3307														12348.6	1.9353		12348.6	0.1158
			8331.13	5.219		8331.14	0.2969														12350.5	1.9431		12350.5	0.116
			8335	5.3556		8335	0.3197														12352.4	1.9436		12352.4	0.116
			8338.85	5.3066		8338.86	0.314														12354.3	1.9476		12354.3	0.1158
			8342.72	5.4811		8342.73	0.314														12356.2	1.9481		12356.2	0.1158
			8346.56	5.754		8346.57	0.3279														12358.1	1.9434		12358.1	0.116
			8350.39	6.515		8350.4	0.327														12360	1.9541		12360	0.1161
			8354.21	7.5918		8354.22	0.325														12361.8	1.9469		12361.8	0.1161
			8358.03	7.9509		8358.04	0.3174														12363.7	1.9508		12363.7	0.1159
			8361.83	8.152		8361.84	0.342														12365.5	1.9507		12365.5	0.1159
			8365.62	9.3183		8365.63	0.3478														12367.3	1.9529		12367.3	0.1159
			8369.41	8.8481		8369.42	0.3413														12369.1	1.9617		12369.1	0.1159
			8373.18	8.531		8373.19	0.356														12370.9	1.9595		12370.9	0.1162
			8376.95	8.2601		8376.96	0.359														12372.7	1.961		12372.7	0.116
			8380.71	8.028		8380.72	0.373														12374.5	1.9628		12374.5	0.1161
			8384.46	7.5051		8384.47	0.38														12376.3	1.963		12376.3	0.1162
			8388.2	6.9877		8388.21	0.4128														12378	1.9618		12378	0.116
			8391.93	7.2139		8391.94	0.37														12379.8	1.9683		12379.8	0.1162
			8395.65	7.7469		8395.66	0.368														12381.5	1.9649		12381.5	0.1165
			8399.37	6.9435		8399.38	0.3535														12383.3	1.9616		12383.3	0.1162
			8403.07	6.8611		8403.08	0.369														12385	1.9626		12385	0.116
			8406.77	6.5572		8406.78	0.372														12386.7	1.9677		12386.7	0.1161
			8410.46	6.225		8410.47	0.3711														12388.4	1.9701		12388.4	0.1161
			8414.14	6.272		8414.14	0.3777														12390.1	1.9691		12390.1	0.116
			8417.81	6.7194		8417.82	0.3576														12391.8	1.9778		12391.8	0.1161
			8421.47	6.5876		8421.48	0.3768														12393.5	1.9757		12393.5	0.1162
			8425.12	6.647		8425.13	0.373														12395.2	1.9787		12395.2	0.1163
			8428.77	7.4406		8428.78	0.372														12396.9	1.9786		12396.9	0.1162
			8432.42	8.1117		8432.43	0.3508														12398.5	1.9823		12398.5	0.1161
			8436.05	8.4899		8436.06	0.3782														12400.2	1.9837		12400.2	0.1162
			8439.68	8.7273		8439.69	0.356														12401.9	1.9891		12401.9	0.1164
			8443.29	8.0901		8443.3	0.3464														12403.5	1.988		12403.5	0.1163
			8446.89	7.881		8446.9	0.3663														12405.1	1.9911		12405.1	0.1163
			8450.49	7.865		8450.5	0.345														12406.8	1.9899		12406.8	0.1161
			8454.08	7.1534		8454.09	0.343														12408.4	1.9921		12408.4	0.1164
			8457.66	6.8641		8457.67	0.331														12410	1.9902		12410	0.1163
			8461.24	6.3642		8461.25	0.33														12411.6	1.9924		12411.6	0.1165
			8464.8	6.5863		8464.81	0.329														12413.2	1.9929		12413.2	0.1165
			8468.36	6.3881		8468.37	0.3262														12414.9	1.9879		12414.9	0.1161
			8471.91	6.0641		8471.92	0.3379														12416.5	1.9903		12416.5	0.1163
			8475.46	6.005		8475.47	0.3371														12418.1	1.9908		12418.1	0.1163
			8478.99	5.8863		8479	0.3499														12419.6	1.9926		12419.6	0.1163
			8482.52	5.931		8482.53	0.349														12421.2	1.9958		12421.2	0.1162
			8486.04	5.6662		8486.05	0.3509														12422.8	1.9964		12422.8	0.1164
			8489.55	5.5132		8489.56	0.3482														12424.4	2.0021		12424.4	0.1165
			8493.06	6.5414		8493.07	0.3648														12426	2.005		12426	0.1166
			8496.56	5.5847		8496.57	0.361														12427.5	2.0002		12427.5	0.1165
			8500.05	5.597		8500.06	0.3464														12429.1	1.9991		12429.1	0.1166
			8503.53	5.6459		8503.55	0.3556														12430.7	2.0072		12430.7	0.1166
			8507.01	5.5591		8507.02	0.3412														12432.3	2.0136		12432.3	0.1166
			8510.48	5.1275		8510.49	0.345														12433.8	2.0147		12433.8	0.1165
			8513.95	4.9961		8513.96	0.357														12435.4	2.0156		12435.4	0.1167
			8517.4	4.9245		8517.41	0.359														12436.9	2.0142		12436.9	0.1168
			8520.87	4.9999		8520.88	0.363														12438.5	2.0148		12438.5	0.117
			8524.31	5.3966		8524.32	0.376														12440	2.0165		12440	0.1169
			8527.74	5.498		8527.75	0.3843														12441.6	2.0196		12441.6	0.1169
			8531.17	4.3919		8531.18	0.3058														12443.1	2.0187		12443.1	0.1169
			8534.6	5.648		8534.61	0.396														12444.7	2.0254		12444.7	0.1172
			8538.01	6.3743		8538.02	0.422														12446.2	2.0202		12446.2	0.1173
			8541.42	6.8076		8541.43	0.4397														12447.8	2.0233		12447.8	0.1171
			8544.82	7.0197		8544.83	0.4354														12449.3	2.0291		12449.3	0.1171
			8548.22	7.5994		8548.23	0.4733														12450.9	2.0302		12450.9	0.1169
			8551.61	7.757		8551.62	0.463														12452.4	2.0297		12452.4	0.117
			8554.99	7.6221		8555	0.46														12454	2.0274		12454	0.117
			8558.37	7.6117		8558.38	0.443														12455.5	2.0319		12455.5	0.1171
			8561.74	7.6794		8561.75	0.427														12457	2.0361		12457	0.1173
			8565.1	7.5061		8565.11	0.421														12458.6	2.0324		12458.6	0.1174
			8568.46	8.1587		8568.47	0.4123														12460.1	2.0394		12460.1	0.1174
			8571.81	8.178		8571.82	0.4187														12461.7	2.0393		12461.7	0.1174
			8575.16	8.7447		8575.17	0.4113														12463.2	2.0419		12463.2	0.1175
			8578.49	8.865		8578.51	0.4176														12464.8	2.047		12464.8	0.1176
			8581.83	8.6041		8581.84	0.3979														12466.3	2.0438		12466.3	0.1177
			8585.16	8.3592		8585.17	0.4336														12467.9	2.0354		12467.9	0.1176
			8588.48	7.529		8588.49	0.3924														12469.4	2.0366		12469.4	0.1178
			8591.79	7.6899		8591.8	0.4257														12471	2.0509		12471	0.1177
			8595.1	8.0927		8595.11	0.3887														12472.5	2.0476		12472.5	0.1178
			8598.41	9.4233		8598.42	0.4														12474.1	2.0511		12474.1	0.1181
			8601.72	10.7931		8601.73	0.4137														12475.7	2.0547		12475.7	0.1179
			8605.02	13.9416		8605.03	0.4093														12477.2	2.0502		12477.2	0.118
			8608.3	12.1277		8608.31	0.4377														12478.8	2.0495		12478.8	0.1182
			8611.59	11.8392		8611.6	0.3921														12480.4	2.0513		12480.4	0.1185
			8614.86	10.613		8614.87	0.371														12482	2.049		12482	0.1182
			8618.13	9.2971		8618.14	0.3401														12483.5	2.0544		12483.5	0.1181
			8621.4	7.7503		8621.41	0.3669														12485.1	2.0558		12485.1	0.1181
			8624.66	7.0875		8624.67	0.334														12486.7	2.0645		12486.7	0.1184
			8627.92	6.3844		8627.93	0.3235														12488.3	2.0559		12488.3	0.1184
			8631.17	6.3122		8631.18	0.3445														12489.9	2.0594		12489.9	0.1186
			8634.41	6.5269		8634.42	0.334														12491.5	2.0646		12491.5	0.1187
			8637.65	7.3871		8637.66	0.3198														12493.1	2.066		12493.1	0.1187
			8640.89	7.0536		8640.9	0.3574														12494.7	2.066		12494.7	0.1185
			8644.11	7.2457		8644.13	0.3051														12496.3	2.0669		12496.3	0.1188
			8647.34	7.0531		8647.35	0.305														12497.9	2.0686		12497.9	0.1188
			8650.56	6.968		8650.57	0.3022														12499.6	2.0681		12499.6	0.1189
			8653.78	6.5652		8653.79	0.311														12501.2	2.0689		12501.2	0.119
			8656.99	6.2121		8657	0.324														12502.8	2.0652		12502.8	0.119
			8660.19	5.9561		8660.2	0.33														12504.5	2.0663		12504.5	0.119
			8663.39	5.6189		8663.4	0.33														12506.1	2.0634		12506.1	0.1191
			8666.59	5.7649		8666.6	0.3243														12507.8	2.0702		12507.8	0.1191
			8669.78	5.9009		8669.79	0.3327														12509.5	2.0667		12509.5	0.1193
			8672.97	5.9121		8672.98	0.3262														12511.1	2.0676		12511.1	0.1194
			8676.15	5.81		8676.16	0.3317														12512.8	2.0686		12512.8	0.1197
			8679.33	5.822		8679.34	0.3228														12514.5	2.0796		12514.5	0.1199
			8682.52	5.7371		8682.53	0.442														12516.2	2.0707		12516.2	0.1199
			8685.69	5.5672		8685.7	0.3487														12517.9	2.0689		12517.9	0.12
			8688.85	5.6833		8688.86	0.3548														12519.6	2.0694		12519.6	0.1203
			8692.02	5.3663		8692.03	0.349														12521.3	2.0617		12521.3	0.1203
			8695.17	5.3633		8695.18	0.3383														12523	2.0693		12523	0.1204
			8698.32	5.5528		8698.34	0.344														12524.8	2.068		12524.8	0.1205
			8701.47	5.7051		8701.48	0.35														12526.5	2.0741		12526.5	0.1206
			8704.6	5.5903		8704.61	0.355														12528.3	2.0755		12528.3	0.1206
			8707.71	5.9685		8707.72	0.3712														12530	2.0657		12530	0.1207
			8710.82	6.0239		8710.83	0.3455														12531.8	2.0676		12531.8	0.1209
			8713.91	6.5674		8713.92	0.3518														12533.6	2.0693		12533.6	0.1209
			8716.99	6.6861		8717	0.346														12535.4	2.0706		12535.4	0.1209
			8720.06	6.6602		8720.07	0.34														12537.2	2.0696		12537.2	0.121
			8723.12	6.8622		8723.13	0.34														12539	2.0673		12539	0.1213
			8726.17	6.3984		8726.18	0.3363														12540.8	2.0607		12540.8	0.1214
			8729.21	6.3011		8729.22	0.3553														12542.6	2.0644		12542.6	0.1214
			8732.23	5.6695		8732.24	0.3354														12544.5	2.073		12544.5	0.1213
			8735.24	5.1265		8735.25	0.3428														12546.3	2.0716		12546.3	0.1214
			8738.25	4.8593		8738.26	0.337														12548.2	2.0579		12548.2	0.1214
			8741.24	5.0988		8741.25	0.3254														12550.1	2.0595		12550.1	0.1217
			8744.22	5.1889		8744.23	0.3369														12552	2.0596		12552	0.1217
			8747.19	5.246		8747.2	0.3361														12553.9	2.0584		12553.9	0.1219
			8750.15	5.2904		8750.16	0.3446														12555.8	2.0494		12555.8	0.1221
			8753.1	5.1694		8753.11	0.333														12557.7	2.0569		12557.7	0.1222
			8756.04	5.209		8756.05	0.3311														12559.6	2.0533		12559.6	0.1222
			8758.99	5.8405		8759	0.339														12561.6	2.0484		12561.6	0.1222
			8761.91	6.2617		8761.92	0.3567														12563.5	2.0503		12563.5	0.122
			8764.82	6.7955		8764.83	0.351														12565.5	2.0496		12565.5	0.1225
			8767.72	6.8642		8767.73	0.351														12567.5	2.0394		12567.5	0.1225
			8770.61	6.7811		8770.62	0.3376														12569.5	2.0352		12569.5	0.1229
			8773.49	7.0437		8773.5	0.358														12571.5	2.0397		12571.5	0.123
			8776.36	7.1005		8776.37	0.3589														12573.5	2.0382		12573.5	0.1228
			8779.22	6.5877		8779.23	0.3562														12575.6	2.0354		12575.6	0.1229
			8782.08	6.4202		8782.09	0.3655														12577.6	2.0292		12577.6	0.123
			8784.92	5.8118		8784.93	0.347														12579.7	2.0202		12579.7	0.1233
			8787.76	6.5374		8787.77	0.3869														12581.8	2.0095		12581.8	0.1231
			8790.58	6.551		8790.59	0.4173														12583.9	2.0267		12583.9	0.1236
			8793.4	8.0924		8793.41	0.4055														12586	2.0047		12586	0.1239
			8796.21	6.3984		8796.22	0.423														12588.1	1.9889		12588.1	0.1241
			8799.01	5.9709		8799.02	0.4248														12590.3	1.9932		12590.3	0.1239
			8801.8	5.977		8801.81	0.406														12592.4	1.9722		12592.4	0.1239
			8804.59	6.5366		8804.6	0.405														12594.6	1.9664		12594.6	0.1241
			8807.36	6.6929		8807.37	0.372														12596.8	1.9769		12596.8	0.124
			8810.13	7.3817		8810.14	0.367														12599	1.9719		12599	0.1242
			8812.89	7.5129		8812.9	0.3661														12601.2	1.9546		12601.2	0.1242
			8815.65	7.7633		8815.65	0.3912														12603.5	1.9419		12603.5	0.1245
			8818.39	7.4701		8818.4	0.3743														12605.7	1.9315		12605.7	0.1245
			8821.13	7.7399		8821.14	0.3777														12608	1.9309		12608	0.1245
			8823.86	9.0055		8823.87	0.3556														12610.3	1.9291		12610.3	0.1246
			8826.59	12.464		8826.6	0.37														12612.6	1.9211		12612.6	0.1248
			8829.31	9.2522		8829.32	0.3776														12614.9	1.9136		12614.9	0.1249
			8832.02	9.251		8832.03	0.3614														12617.3	1.9143		12617.3	0.1251
			8834.72	9.133		8834.73	0.3678														12619.6	1.9044		12619.6	0.1252
			8837.41	8.379		8837.42	0.362														12622	1.8995		12622	0.1253
			8840.1	7.8139		8840.11	0.3582														12624.4	1.8973		12624.4	0.1259
			8842.78	7.074		8842.79	0.3715														12626.8	1.8938		12626.8	0.1259
			8845.46	6.7179		8845.47	0.3582														12629.2	1.8876		12629.2	0.1257
			8848.12	7.1941		8848.13	0.362														12631.7	1.8915		12631.7	0.1259
			8850.79	8.0326		8850.8	0.3709														12634.2	1.8845		12634.2	0.1262
			8853.44	7.7109		8853.45	0.369														12636.7	1.8838		12636.7	0.1261
			8856.09	7.89		8856.1	0.368														12639.2	1.88		12639.2	0.1261
			8858.74	7.9272		8858.75	0.37														12641.7	1.8826		12641.7	0.1263
			8861.38	7.6296		8861.38	0.374														12644.2	1.8741		12644.2	0.1266
			8864.01	8.044		8864.02	0.3845														12646.8	1.8713		12646.8	0.1264
			8866.63	8.1082		8866.64	0.3644														12649.4	1.8691		12649.4	0.127
			8869.26	8.4515		8869.27	0.3719														12652	1.8697		12652	0.1269
			8871.87	7.7335		8871.88	0.371														12654.7	1.8647		12654.7	0.1269
			8874.48	7.2604		8874.49	0.3701														12657.3	1.8684		12657.3	0.127
			8877.09	7.2633		8877.1	0.3972														12660	1.8674		12660	0.1271
			8879.69	6.6046		8879.7	0.3744														12662.7	1.8629		12662.7	0.127
			8882.29	6.8669		8882.3	0.3807														12665.4	1.8641		12665.4	0.127
			8884.88	6.7295		8884.89	0.36														12668.1	1.8705		12668.1	0.127
			8887.47	6.9361		8887.47	0.3562														12670.9	1.8699		12670.9	0.1271
			8890.05	6.7122		8890.06	0.364														12673.7	1.8683		12673.7	0.1273
			8892.64	6.8871		8892.65	0.3678														12676.5	1.8668		12676.5	0.1273
			8895.21	6.9961		8895.22	0.3622														12679.3	1.8623		12679.3	0.1279
			8897.78	7.2264		8897.79	0.37														12682.1	1.8601		12682.1	0.1281
			8900.35	7.6977		8900.35	0.379														12685	1.8588		12685	0.1282
			8902.91	8.3701		8902.92	0.397														12687.9	1.8641		12687.9	0.1284
			8905.46	8.2657		8905.47	0.4008														12690.8	1.8633		12690.8	0.1282
			8908.02	8.6481		8908.03	0.3868														12693.8	1.8604		12693.8	0.1285
			8910.57	8.5654		8910.58	0.4463														12696.7	1.8594		12696.7	0.1287
			8913.12	8.8582		8913.12	0.3997														12699.7	1.8613		12699.7	0.129
			8915.66	9.0665		8915.67	0.4124														12702.7	1.86		12702.7	0.1292
			8918.2	9.7552		8918.21	0.385														12705.7	1.8589		12705.7	0.1297
			8920.74	10.131		8920.74	0.3831														12708.7	1.8599		12708.7	0.13
			8923.27	10.2069		8923.28	0.4022														12711.7	1.8633		12711.7	0.1303
			8925.8	11.5247		8925.81	0.3641														12714.8	1.8646		12714.8	0.1306
			8928.33	9.4816		8928.34	0.3955														12717.8	1.8663		12717.8	0.1311
			8930.86	8.8427		8930.86	0.385														12720.9	1.8691		12720.9	0.1313
			8933.38	8.4769		8933.39	0.3783														12723.9	1.8764		12723.9	0.1315
			8935.9	8.3245		8935.91	0.3925														12727	1.8703		12727	0.1317
			8938.42	7.7461		8938.43	0.376														12730.1	1.8741		12730.1	0.1317
			8940.94	8.2754		8940.94	0.3721														12733.1	1.873		12733.1	0.132
			8943.45	7.5839		8943.46	0.3779														12736.2	1.8738		12736.2	0.1324
			8945.96	7.486		8945.97	0.3742														12739.3	1.8756		12739.3	0.1331
			8948.47	7.4289		8948.48	0.406														12742.4	1.8866		12742.4	0.1333
			8950.98	7.298		8950.99	0.3728														12745.5	1.9005		12745.5	0.1334
			8953.5	7.2637		8953.51	0.3957														12748.7	1.901		12748.7	0.134
			8956.01	6.9047		8956.01	0.39														12751.8	1.9028		12751.8	0.135
			8958.51	6.6228		8958.52	0.38														12755	1.9107		12755	0.1354
			8961.01	6.4003		8961.02	0.3752														12758.1	1.9051		12758.1	0.1355
			8963.51	6.507		8963.52	0.3807														12761.3	1.9083		12761.3	0.1358
			8966.02	6.5116		8966.02	0.349														12764.4	1.9149		12764.4	0.1361
			8968.52	6.4181		8968.52	0.3332														12767.6	1.9225		12767.6	0.1363
			8971.01	6.8492		8971.02	0.337														12770.8	1.9253		12770.8	0.1365
			8973.51	6.6988		8973.52	0.341														12774	1.9336		12774	0.1366
			8976.01	6.3069		8976.02	0.3469														12777.3	1.9495		12777.3	0.1367
			8978.51	6.106		8978.51	0.346														12780.5	1.9529		12780.5	0.1371
			8981.01	6.0967		8981.01	0.3441														12783.7	1.9558		12783.7	0.1376
			8983.5	6.256		8983.51	0.358														12787	1.962		12787	0.1376
			8986	6.624		8986.01	0.373														12790.2	1.9751		12790.2	0.1379
			8988.5	7.297		8988.5	0.4304														12793.5	1.9786		12793.5	0.1381
			8990.99	8.2993		8991	0.38														12796.8	1.9949		12796.8	0.1382
			8993.49	7.8379		8993.5	0.4067														12800.1	2.0068		12800.1	0.1385
			8995.99	7.902		8995.99	0.4012														12803.4	2.0186		12803.4	0.1387
			8998.49	8.151		8998.49	0.4068														12806.7	2.0215		12806.7	0.1387
			9000.98	8.3329		9000.99	0.393														12810	2.0324		12810	0.1389
			9003.48	7.8488		9003.49	0.3803														12813.3	2.0385		12813.3	0.1388
			9005.98	8.147		9005.99	0.391														12816.7	2.0626		12816.7	0.1391
			9008.48	8.165		9008.49	0.398														12820	2.0633		12820	0.1391
			9010.99	8.1705		9010.99	0.4097														12823.4	2.072		12823.4	0.1394
			9013.49	7.9326		9013.5	0.4011														12826.8	2.0854		12826.8	0.1396
			9016.01	8.1565		9016.01	0.4039														12830.2	2.0891		12830.2	0.1397
			9018.51	8.11		9018.52	0.3942														12833.6	2.0929		12833.6	0.1398
			9021.02	7.881		9021.03	0.4008														12837	2.0934		12837	0.1398
			9023.53	7.7059		9023.54	0.3891														12840.4	2.0989		12840.4	0.14
			9026.04	7.768		9026.05	0.39														12843.9	2.1048		12843.9	0.14
			9028.55	7.8105		9028.56	0.4397														12847.3	2.1129		12847.3	0.1402
			9031.07	7.5574		9031.07	0.3996														12850.8	2.115		12850.8	0.1405
			9033.58	8.1119		9033.59	0.411														12854.2	2.1244		12854.2	0.1404
			9036.1	8.113		9036.11	0.4247														12857.7	2.124		12857.7	0.1405
			9038.63	8.3627		9038.63	0.4153														12861.2	2.1217		12861.2	0.1407
			9041.15	8.1164		9041.16	0.4255														12864.8	2.1332		12864.8	0.1406
			9043.68	8.183		9043.68	0.3925														12868.3	2.1442		12868.3	0.1407
			9046.21	8.2507		9046.21	0.4027														12871.8	2.1477		12871.8	0.1407
			9048.74	8.0278		9048.74	0.394														12875.4	2.159		12875.4	0.1408
			9051.27	8.2507		9051.28	0.393														12878.9	2.1632		12878.9	0.1411
			9053.81	7.453		9053.82	0.3864														12882.5	2.1668		12882.5	0.1414
			9056.35	7.359		9056.36	0.4148														12886.1	2.1715		12886.1	0.1416
			9058.9	7.211		9058.9	0.3471														12889.7	2.1706		12889.7	0.142
			9061.44	6.79		9061.45	0.3717														12893.3	2.1761		12893.3	0.1417
			9063.99	6.299		9064	0.365														12897	2.1759		12897	0.1421
			9066.55	6.222		9066.56	0.3583														12900.6	2.1794		12900.6	0.1419
			9069.11	6.1169		9069.11	0.3726														12904.3	2.1797		12904.3	0.1421
			9071.67	5.7879		9071.68	0.3574														12908	2.1876		12908	0.1423
			9074.24	6.1041		9074.24	0.368														12911.6	2.1923		12911.6	0.1424
			9076.81	5.893		9076.81	0.3708														12915.4	2.1948		12915.4	0.1424
			9079.39	5.611		9079.4	0.3565														12919.1	2.2026		12919.1	0.1429
			9081.97	5.491		9081.98	0.3737														12922.8	2.2025		12922.8	0.1428
			9084.56	5.4865		9084.56	0.3664														12926.5	2.2033		12926.5	0.1429
			9087.14	5.844		9087.15	0.3972														12930.3	2.2077		12930.3	0.1432
			9089.74	6.284		9089.74	0.374														12934.1	2.2083		12934.1	0.1432
			9092.33	6.66		9092.34	0.373														12937.9	2.2126		12937.9	0.1431
			9094.94	7.078		9094.94	0.367														12941.7	2.2205		12941.7	0.1433
			9097.54	7.0175		9097.55	0.3545														12945.5	2.2188		12945.5	0.1433
			9100.16	7.125		9100.16	0.3769														12949.3	2.222		12949.3	0.1437
			9102.77	7.4693		9102.78	0.3761														12953.2	2.2272		12953.2	0.1438
			9105.4	6.972		9105.4	0.398														12957	2.2281		12957	0.1439
			9108.03	7.01		9108.03	0.4066														12960.9	2.2189		12960.9	0.1438
			9110.66	7.2089		9110.67	0.3782														12964.8	2.2255		12964.8	0.1436
			9113.3	7.1495		9113.31	0.381														12968.7	2.2365		12968.7	0.144
			9115.95	7.1553		9115.95	0.4361														12972.6	2.2326		12972.6	0.1439
			9118.6	6.8063		9118.6	0.3604														12976.6	2.2371		12976.6	0.1439
			9121.26	7.654		9121.26	0.391														12980.5	2.2365		12980.5	0.1438
			9123.92	7.875		9123.92	0.392														12984.5	2.2405		12984.5	0.1441
			9126.59	8.3749		9126.59	0.4281														12988.5	2.2422		12988.5	0.1443
			9129.27	8.589		9129.27	0.4026														12992.5	2.2397		12992.5	0.1438
			9131.95	8.596		9131.95	0.4167														12996.5	2.233		12996.5	0.1444
			9134.64	8.6851		9134.64	0.409														13000.6	2.2378		13000.6	0.1449
			9137.34	8.1034		9137.34	0.3834														13004.6	2.2334		13004.6	0.1448
			9140.04	8.5321		9140.04	0.3918														13008.7	2.2299		13008.7	0.1445
			9142.76	9.108		9142.77	0.3852														13012.8	2.2291		13012.8	0.1448
			9145.48	9.4307		9145.48	0.3918														13016.9	2.2324		13016.9	0.1449
			9148.2	8.835		9148.21	0.3882														13021	2.2229		13021	0.1449
			9150.93	8.829		9150.93	0.3979														13025.1	2.2159		13025.1	0.1448
			9153.65	8.7436		9153.66	0.3971														13029.3	2.214		13029.3	0.1449
			9156.38	9.8132		9156.38	0.4099														13033.4	2.2103		13033.4	0.1451
			9159.1	10.6841		9159.11	0.408														13037.6	2.2121		13037.6	0.1452
			9161.83	11.077		9161.83	0.404														13041.8	2.2118		13041.8	0.1454
			9164.56	11.1051		9164.56	0.404														13046.1	2.2115		13046.1	0.1455
			9167.28	10.919		9167.29	0.394														13050.3	2.2114		13050.3	0.1456
			9170.01	8.8938		9170.01	0.3514														13054.5	2.209		13054.5	0.1458
			9172.73	10.319		9172.74	0.399														13058.8	2.201		13058.8	0.1458
			9175.46	9.5342		9175.46	0.4389														13063.1	2.1946		13063.1	0.146
			9178.19	9.181		9178.19	0.4066														13067.4	2.1813		13067.4	0.1459
			9180.91	8.8361		9180.92	0.4204														13071.7	2.1761		13071.7	0.146
			9183.64	8.4851		9183.64	0.3987														13076.1	2.1736		13076.1	0.1464
			9186.37	8.319		9186.37	0.4178														13080.4	2.1694		13080.4	0.1467
			9189.09	8.149		9189.1	0.415														13084.8	2.1691		13084.8	0.1469
			9191.82	7.5538		9191.82	0.3721														13089.2	2.1679		13089.2	0.1471
			9194.55	7.9573		9194.55	0.402														13093.6	2.1635		13093.6	0.1471
			9197.27	7.4511		9197.28	0.407														13098.1	2.1607		13098.1	0.1473
			9200	7.336		9200.01	0.4147														13102.5	2.152		13102.5	0.1473
			9202.73	7.267		9202.73	0.4033														13107	2.1512		13107	0.148
			9205.46	7.0231		9205.46	0.4118														13111.5	2.1405		13111.5	0.148
			9208.19	6.6411		9208.19	0.4072														13116	2.1437		13116	0.148
			9210.93	6.486		9210.93	0.412														13120.5	2.1376		13120.5	0.1483
			9213.66	6.1932		9213.66	0.4325														13125.1	2.1317		13125.1	0.1486
			9216.38	6.414		9216.39	0.4185														13129.6	2.1268		13129.6	0.1489
			9219.11	6.6831		9219.12	0.4315														13134.2	2.1179		13134.2	0.1489
			9221.84	6.2571		9221.85	0.414														13138.8	2.1076		13138.8	0.1491
			9224.57	6.135		9224.57	0.412														13143.4	2.1027		13143.4	0.1494
			9227.3	6.5648		9227.3	0.395														13148.1	2.0996		13148.1	0.1495
			9230.03	5.8311		9230.03	0.364														13152.7	2.098		13152.7	0.1496
			9232.76	5.2041		9232.76	0.3152														13157.4	2.0962		13157.4	0.1496
			9235.49	4.9311		9235.49	0.3168														13162.1	2.0974		13162.1	0.1497
			9238.22	4.4372		9238.22	0.291														13166.9	2.0976		13166.9	0.1499
			9240.95	4.3751		9240.95	0.291														13171.6	2.0927		13171.6	0.1498
			9243.68	4.7138		9243.68	0.312														13176.4	2.0917		13176.4	0.1502
			9246.41	4.9869		9246.42	0.314														13181.1	2.0925		13181.1	0.1502
			9249.14	5.1809		9249.15	0.3249														13185.9	2.0882		13185.9	0.1504
			9251.87	5.304		9251.88	0.3231														13190.8	2.0856		13190.8	0.151
			9254.61	5.409		9254.61	0.336														13195.6	2.0908		13195.6	0.1507
			9257.34	5.6124		9257.34	0.355														13200.5	2.0898		13200.5	0.1506
			9260.07	5.3521		9260.07	0.372														13205.3	2.0901		13205.3	0.1507
			9262.8	5.2109		9262.81	0.373														13210.2	2.0814		13210.2	0.1508
			9265.53	5.313		9265.54	0.419														13215.2	2.0878		13215.2	0.1512
			9268.27	6.0099		9268.27	0.4298														13220.1	2.0909		13220.1	0.151
			9271	6.9508		9271	0.4243														13225.1	2.0915		13225.1	0.1515
			9273.73	7.4303		9273.74	0.4384														13230.1	2.091		13230.1	0.1516
			9276.48	7.1071		9276.48	0.4127														13235.1	2.089		13235.1	0.1514
			9279.21	6.6372		9279.22	0.5365														13240.1	2.0898		13240.1	0.151
			9281.95	6.4324		9281.95	0.391														13245.1	2.0926		13245.1	0.1509
			9284.68	6.8658		9284.69	0.405														13250.2	2.093		13250.2	0.1512
			9287.42	7.9315		9287.42	0.423														13255.3	2.0965		13255.3	0.1514
			9290.15	9.0464		9290.15	0.444														13260.4	2.0979		13260.4	0.1512
			9292.89	9.6976		9292.89	0.451														13265.6	2.0979		13265.6	0.1515
			9295.62	9.8009		9295.63	0.458														13270.7	2.0993		13270.7	0.1514
			9298.36	10.413		9298.36	0.5157														13275.9	2.1009		13275.9	0.151
			9301.09	8.9962		9301.1	0.512														13281.1	2.1017		13281.1	0.1511
			9303.83	9.1219		9303.83	0.47														13286.3	2.1019		13286.3	0.1514
			9306.57	8.7557		9306.57	0.467														13291.6	2.1176		13291.6	0.1515
			9309.3	10.1984		9309.31	0.452														13296.8	2.1255		13296.8	0.1515
			9312.04	8.4863		9312.04	0.437														13302.1	2.1356		13302.1	0.1516
			9314.78	9.5561		9314.78	0.435														13307.4	2.1456		13307.4	0.1514
			9317.52	8.3714		9317.52	0.4246														13312.8	2.1521		13312.8	0.1509
			9320.25	7.7607		9320.26	0.462														13318.1	2.1677		13318.1	0.1512
			9322.99	8.5799		9323	0.471														13323.5	2.1749		13323.5	0.1515
			9325.73	10.1959		9325.74	0.487														13328.9	2.182		13328.9	0.1511
			9328.47	11.31		9328.47	0.5009														13334.3	2.1847		13334.3	0.1511
			9331.21	12.257		9331.21	0.4991														13339.8	2.1845		13339.8	0.1509
			9333.95	12.3555		9333.95	0.5163														13345.3	2.1922		13345.3	0.1508
			9336.69	11.768		9336.69	0.4918														13350.8	2.2004		13350.8	0.1507
			9339.43	12.1881		9339.43	0.5178														13356.3	2.2068		13356.3	0.1507
			9342.17	12.7362		9342.17	0.5142														13361.8	2.212		13361.8	0.1508
			9344.93	13.8311		9344.93	0.5376														13367.4	2.2217		13367.4	0.1513
			9347.67	14.081		9347.67	0.528														13373	2.2383		13373	0.1505
			9350.41	13.1089		9350.41	0.527														13378.6	2.2435		13378.6	0.1509
			9353.15	12.5167		9353.15	0.5013														13384.2	2.2495		13384.2	0.1506
			9355.89	13.1643		9355.9	0.507														13389.9	2.2552		13389.9	0.1503
			9358.64	13.0793		9358.64	0.519														13395.6	2.2637		13395.6	0.1501
			9361.38	13.1357		9361.38	0.527														13401.3	2.2707		13401.3	0.1501
			9364.12	13.0469		9364.13	0.5299														13407	2.2798		13407	0.1504
			9366.87	12.893		9366.87	0.5252														13412.8	2.2842		13412.8	0.1503
			9369.61	12.8649		9369.62	0.5335														13418.7	2.2903		13418.7	0.1497
			9372.36	12.238		9372.36	0.504														13424.8	2.2934		13424.8	0.1497
			9375.1	12.143		9375.1	0.501														13431.2	2.2985		13431.2	0.1496
			9377.85	11.944		9377.85	0.4863														13437.8	2.3025		13437.8	0.1495
			9380.59	11.8349		9380.6	0.4918														13444.7	2.3091		13444.7	0.1491
			9383.34	11.4905		9383.34	0.485														13451.8	2.3155		13451.8	0.1493
			9386.09	11.5721		9386.09	0.4663														13459.1	2.3166		13459.1	0.1491
			9388.83	12.0253		9388.84	0.472														13466.6	2.3219		13466.6	0.1485
			9391.58	11.7197		9391.58	0.4886														13474.3	2.3245		13474.3	0.1484
			9394.33	12.6245		9394.33	0.4765														13482.3	2.3273		13482.3	0.1485
			9397.08	14.0013		9397.08	0.4974														13490.4	2.3304		13490.4	0.1487
			9399.83	14.9964		9399.83	0.4778														13498.8	2.3269		13498.8	0.1487
			9402.58	16.0339		9402.58	0.5165														13507.3	2.3352		13507.3	0.1479
			9405.33	15.6077		9405.33	0.506														13516.1	2.3399		13516.1	0.148
			9408.08	14.5778		9408.08	0.488														13525	2.3459		13525	0.1479
			9410.83	13.4979		9410.83	0.488														13534.1	2.3508		13534.1	0.1478
			9413.59	12.9699		9413.59	0.505														13543.4	2.3582		13543.4	0.1476
			9416.34	12.6159		9416.34	0.5158														13552.9	2.3604		13552.9	0.1474
			9419.09	12.1934		9419.1	0.511														13562.5	2.3647		13562.5	0.1473
			9421.85	12.486		9421.85	0.5013														13572.3	2.3734		13572.3	0.1473
			9424.6	12.6879		9424.6	0.5115														13582.2	2.3744		13582.2	0.1473
			9427.35	12.5399		9427.35	0.4748														13592.3	2.379		13592.3	0.147
			9430.1	12.2991		9430.11	0.4978														13602.6	2.3811		13602.6	0.1471
			9432.86	12.4308		9432.86	0.495														13613	2.3815		13613	0.1466
			9435.61	12.384		9435.62	0.4824														13623.5	2.3848		13623.5	0.1461
			9438.37	12.375		9438.37	0.499														13634.2	2.3863		13634.2	0.1463
			9441.12	13.0889		9441.13	0.522														13645	2.387		13645	0.1456
			9443.88	12.2036		9443.88	0.53														13656	2.3869		13656	0.1453
			9446.64	11.3168		9446.64	0.5623														13667	2.392		13667	0.1448
			9449.39	10.9269		9449.4	0.5416														13678.2	2.392		13678.2	0.1448
			9452.15	10.6219		9452.15	0.562														13689.5	2.3935		13689.5	0.1444
			9454.91	10.285		9454.91	0.5709														13700.9	2.3956		13700.9	0.1444
			9457.67	10.24		9457.67	0.569														13712.4	2.3976		13712.4	0.1434
			9460.42	10.1153		9460.43	0.5485														13724	2.405		13724	0.1427
			9463.18	10.2157		9463.19	0.5656														13735.7	2.4043		13735.7	0.1423
			9465.94	9.7767		9465.95	0.554														13747.5	2.4047		13747.5	0.1422
			9468.7	10.006		9468.71	0.526														13759.4	2.4036		13759.4	0.1416
			9471.47	10.1102		9471.47	0.516														13771.4	2.4081		13771.4	0.1406
			9474.23	10.4986		9474.23	0.4783														13783.4	2.4102		13783.4	0.139
			9476.99	10.3018		9476.99	0.4829														13795.5	2.4132		13795.5	0.138
			9479.76	10.0019		9479.77	0.4811														13807.7	2.4179		13807.7	0.1372
			9482.53	9.8771		9482.53	0.4906														13819.9	2.4172		13819.9	0.137
			9485.29	11.7465		9485.29	0.4633														13832.2	2.4251		13832.2	0.136
			9488.05	10.7285		9488.06	0.469														13844.6	2.428		13844.6	0.1357
			9490.82	9.5533		9490.82	0.4938														13857	2.4315		13857	0.1353
			9493.58	9.8795		9493.58	0.489														13869.4	2.4313		13869.4	0.1344
			9496.35	9.0043		9496.35	0.448														13881.9	2.4297		13881.9	0.1337
			9499.11	9.8395		9499.12	0.4794														13894.4	2.4313		13894.4	0.133
			9501.88	9.6089		9501.88	0.462														13906.9	2.4301		13906.9	0.1328
			9504.65	9.4219		9504.65	0.452														13919.5	2.4407		13919.5	0.1324
			9507.42	9.3087		9507.42	0.4346														13932.1	2.4408		13932.1	0.1319
			9510.18	10.339		9510.19	0.467														13944.7	2.4421		13944.7	0.1317
			9512.95	10.3476		9512.95	0.5032														13957.4	2.4433		13957.4	0.1312
			9515.72	10.301		9515.72	0.4785														13970	2.4498		13970	0.1305
			9518.49	12.3359		9518.49	0.4924														13982.6	2.4523		13982.6	0.1297
			9521.26	11.4483		9521.26	0.4492														13995.3	2.4516		13995.3	0.1299
			9524.03	11.9461		9524.04	0.498														14007.9	2.4602		14007.9	0.1296
			9526.8	12.2105		9526.81	0.532														14020.5	2.4538		14020.5	0.1294
			9529.58	13.6739		9529.58	0.54														14033.1	2.4472		14033.1	0.129
			9532.35	13.2243		9532.35	0.5706														14045.7	2.4554		14045.7	0.1287
			9535.12	14.2171		9535.12	0.5593														14058.3	2.4606		14058.3	0.1288
			9537.9	14.5225		9537.9	0.574														14070.8	2.46		14070.8	0.1288
			9540.67	14.3067		9540.67	0.598														14083.3	2.4656		14083.3	0.1285
			9543.45	13.6649		9543.45	0.608														14095.7	2.4641		14095.7	0.1279
			9546.22	13.3469		9546.22	0.6463														14108.2	2.4731		14108.2	0.1279
			9549.01	14.1002		9549.01	0.625														14120.5	2.4732		14120.5	0.1275
			9551.79	14.5583		9551.79	0.619														14132.8	2.4718		14132.8	0.1274
			9554.57	15.142		9554.57	0.5883														14145.1	2.4733		14145.1	0.1272
			9557.34	13.9799		9557.35	0.594														14157.3	2.4827		14157.3	0.127
			9560.12	13.6386		9560.12	0.594														14169.4	2.4863		14169.4	0.1271
			9562.9	12.5989		9562.9	0.582														14181.5	2.4907		14181.5	0.1269
			9565.68	12.327		9565.68	0.561														14193.5	2.4836		14193.5	0.1266
			9568.46	13.0081		9568.46	0.5485														14205.4	2.4902		14205.4	0.1264
			9571.24	13.2058		9571.25	0.598														14217.2	2.4845		14217.2	0.1264
			9574.03	13.1528		9574.03	0.5999														14229	2.4875		14229	0.126
			9576.81	13.1725		9576.81	0.589														14240.6	2.4906		14240.6	0.1259
			9579.59	12.4819		9579.59	0.565														14252.1	2.4902		14252.1	0.1256
			9582.38	13.5053		9582.38	0.5573														14263.6	2.4909		14263.6	0.126
			9585.16	12.0169		9585.16	0.583														14274.9	2.4948		14274.9	0.1257
			9587.94	11.4808		9587.95	0.5977														14286.2	2.4934		14286.2	0.1252
			9590.73	11.5341		9590.73	0.583														14297.3	2.489		14297.3	0.1248
			9593.52	11.7008		9593.52	0.581														14308.2	2.4856		14308.2	0.1253
			9596.3	11.4919		9596.31	0.577														14319.1	2.4951		14319.1	0.1249
			9599.09	11.3518		9599.09	0.5761														14329.8	2.4965		14329.8	0.125
			9601.88	11.088		9601.88	0.6186														14340.4	2.4907		14340.4	0.1248
			9604.67	11.7551		9604.67	0.6083														14350.9	2.4913		14350.9	0.1245
			9607.46	11.9342		9607.46	0.6279														14361.2	2.4907		14361.2	0.1245
			9610.25	11.8423		9610.25	0.6261														14371.4	2.4986		14371.4	0.1248
			9613.04	12.4091		9613.04	0.6685														14381.4	2.4955		14381.4	0.1246
			9615.84	11.4504		9615.85	0.6555														14391.2	2.4963		14391.2	0.1246
			9618.64	11.7335		9618.64	0.7002														14400.9	2.4922		14400.9	0.1239
			9621.43	11.1668		9621.43	0.666														14410.5	2.4934		14410.5	0.1235
			9624.22	10.7956		9624.23	0.6423														14419.8	2.5		14419.8	0.1233
			9627.02	11.3252		9627.02	0.6496														14429	2.4951		14429	0.1239
			9629.81	11.9093		9629.82	0.587														14438	2.5032		14438	0.1238
			9632.61	11.1998		9632.61	0.625														14446.8	2.4997		14446.8	0.1239
			9635.41	10.7937		9635.41	0.627														14455.4	2.5004		14455.4	0.1241
			9638.2	11.6337		9638.21	0.657														14463.9	2.4982		14463.9	0.1242
			9641	11.6304		9641	0.7577														14472.1	2.4962		14472.1	0.1239
			9643.8	12.3803		9643.8	0.634														14480.1	2.4988		14480.1	0.123
[truncated: 997 more rows]

## Sheet: Figure 4
a.			b.			c.			d.			e.			f.			g.
Adelaide Tarn			Adelaide Tarn			Adelaide Tarn			Hodge Creek Cave (HC15-2)			Hodge Creek Cave (HC15-2)			Dave's Cave (DC15-1)			Tasman Sea
Age (yrs BP 1950)	FTIRS-TOC (%)		Age (yrs BP 1950)	Humic-like DOC (PARAFAC component score)		Age (yrs BP 1950)	Protein-like DOM (PARAFAC component score)		Age (yrs BP 1950)	Humic-like DOC (mg/L)		Age (yrs BP 1950)	Protein-like DOM (PARAFAC component score)		Age (yrs BP 1950)	Humic-like DOC (mg/L)		Age (yrs BP 1950)	Alkenone-based SST (core: SO136-GC11) (Barrows et al. 2007)
-15.3	7.82423		-15.3	4.90651		-15.3	1.27183		-65.0001	4.23795		-65.0001	44.3667		-65	1.96		50	14.9794
179.2	6.27942		179.2	5.02673		179.2	1.37054		1492.74	5.87251		1492.74	76.9713		-47.58	1.8706		290	14.4597
276.3	5.65911		276.3	6.64439		276.3	1.29745		2756.28	3.02693		2756.28	35.8802		-28.03	1.6859		540	14.5253
543	9.43968		543	6.05788		543	1.4028		2977.65	3.41081		2977.65	37.8524		-6.51	1.8468		790	15.0048
870.7	7.84158		887.2	5.75773		887.2	1.24888		3152.23	2.68532		3152.23	33.4623		16.77	1.455		1050	14.4026
887.2	8.52648		940.9	7.03934		940.9	1.32265		3289.85	4.14346		3289.85	40.7387		41.64	1.3618		1320	15.0559
940.9	7.26768		982.5	7.87886		982.5	1.44817		3400.32	2.45429		3400.32	34.3105		67.93	1.3793		1600	14.8212
982.5	6.01473		992.9	6.57615		992.9	1.336		3493.47	3.40081		3493.47	36.4008		125.38	1.9833		1900	15.2554
992.9	4.37675		1003.3	6.76571		1003.3	1.29182		3579.14	4.23829		3579.14	39.8609		157.01	2.1991		2210	15.4952
1003.3	6.50833		1043.9	7.22227		1043.9	1.28732		3667.15	4.1709		3667.15	43.6211		190.75	2.3007		2530	14.8818
1013.5	5.99457		1306.4	6.32176		1306.4	1.2701		3767.32	2.61823		3767.32	37.8097		226.73	2.277		2880	15.4954
1306.4	6.87553		1390.7	6.30358		1390.7	1.28432		3889.49	2.36706		3889.49	30.4654		265.09	2.0105		3250	15.4901
1390.7	6.37093		1527.6	7.07853		1527.6	1.50561		4036.24	3.22648		4036.24	34.9693		305.96	1.628		3630	15.6544
1527.6	6.03629		1657.3	8.99734		1657.3	1.57631		4184.31	3.25915		4184.31	32.8942		349.47	1.5605		4030	15.6022
1657.3	8.23796		1836.8	8.32154		1836.8	2.16691		4332.55	3.36025		4332.55	34.4081		395.74	1.3331		4440	15.7764
1836.8	5.81475		1972	8.56625		1972	1.76613		4482.84	3.10309		4482.84	36.881		444.93	1.5429		4850	15.7984
1972	3.73113		2118.5	9.15354		2118.5	1.61359		4637.04	3.13493		4637.04	35.3907		497.15	1.3714		5270	15.7314
2118.5	6.66408		2244.4	8.31758		2244.4	1.44892		4797.04	3.79789		4797.04	34.455		552.54	0.6705		5680	15.7
2244.4	8.20682		2396.7	9.85495		2396.7	1.59271		4964.68	5.23678		4964.68	38.2382		611.23	0.77		6090	15.792
2396.7	8.83186		2534.9	8.80059		2534.9	2.20759		5141.86	3.09843		5141.86	32.1569		674.68	0.7696		6490	16.0764
2534.9	5.72055		2645.2	9.87735		2645.2	2.20901		5330.45	4.35519		5330.45	39.8058		750.26	0.6802		6870	16.1546
2534.9	8.24203		2756.1	9.78476		2756.1	1.50285		5533.94	4.6037		5533.94	39.8616		837.78	0.8583		7240	16.1755
2756.1	14.6359		2874	8.25388		2874	1.55564		5752.9	4.54037		5752.9	31.2223		935.68	0.9595		7590	16.0483
2874	7.12182		3121.7	10.4568		3121.7	1.59751		5985.86	4.69769		5985.86	32.5679		1042.37	1.1848		7920	15.8369
3121.7	7.60612		3234.8	10.6884		3234.8	1.57253		6231.37	7.06682		6231.37	44.6022		1156.27	0.8699		8240	16.2121
3234.8	8.65402		3349.3	9.61293		3349.3	1.61124		6487.96	4.88778		6487.96	34.4932		1275.82	0.8593		8540	16.0967
3349.3	7.07583		3465	11.7386		3465	1.62642		6754.18	4.88315		6754.18	34.3918		1399.42	0.9537		8820	15.9148
3465	7.91256		3577.2	10.2337		3577.2	1.61417		7029.74	5.36012		7029.74	35.7715		1525.52	1.2471		9080	16.1173
3577.2	9.38196		3691	11.0274		3691	2.25123		7359.39	5.34313		7359.39	32.764					9330	15.8708
3840.6	6.38032		3840.6	7.01405		3840.6	1.56279		7700.35	7.31545		7700.35	30.006		5491.13	0.7934		9560	16.3071
4175.2	8.06812		4175.2	9.60043		4175.2	1.37794		7965.09	6.92961		7965.09	34.7963		5508.99	1.1921		9780	16.8047
4344	10.9142		4344	9.89517		4344	1.58617		8177.5	6.92997		8177.5	32.9202		5527.71	1.2929		9980	16.586
4510.8	9.20464		4510.8	9.04062		4510.8	1.51698		8367.82	11.8619		8367.82	35.3867		5547.17	1.626		10170	16.4677
4641.1	7.39904		4641.1	9.64682		4641.1	1.32115		8537.7	4.92615		8537.7	34.6453		5567.27	1.7891		10350	16.7911
4822.1	9.48775		4822.1	10.1399		4822.1	1.47505		8688.78	3.97689		8688.78	30.7329		5587.91	1.7684		10520	16.4339
4981.7	7.57778		4981.7	10.1719		4981.7	1.66753		8821.96	3.54121		8821.96	31.4224		5608.96	1.6756		10690	16.0739
5158	7.78053		5158	14.8801		5158	1.95176		8942.68	3.49533		8942.68	27.1009		5630.33	1.3951		10860	16.9237
5275.7	8.93051		5275.7	12.1709		5275.7	2.33698		9060.04	5.09354		9060.04	26.9658		5651.94	0.7999		11030	16.1225
5539.4	6.67372		5539.4	9.54659		5539.4	1.47289		9182.68	5.28815		9182.68	27.8645		5675.06	0.5727		11220	17.3229
5720.9	9.75414		5720.9	12.5451		5720.9	1.52057		9309.85	9.28077		9309.85	27.3818		5700.22	0.5044		11410	16.5904
5796.5	9.3516		5796.5	10.3068		5796.5	1.32095		9439.57	12.3827		9439.57	32.1919		5727.06	0.4905		11620	16.4088
5912	8.80332		5912	10.8214		5912	1.62877		9571.56	9.42211		9571.56	32.9169		5755.24	0.4204		11840	16.5363
5992.7	8.68555		5992.7	11.3991		5992.7	1.61052		9705.55	8.30546		9705.55	30.3644		5784.4	0.2112		12080	16.6576
6113.5	8.84148		6113.5	10.5607		6113.5	1.54628		9841.28	6.54167		9841.28	44.3758		5814.19	0.1349		12330	16.6121
6323.8	11.9349		6323.8	10.9884		6323.8	1.7965		10116.8	6.47532		10116.8	28.0451		5844.26	0.1061		12610	16.1635
6538.2	7.38477		6538.2	10.2615		6538.2	1.32164		10254.5	3.95638		10254.5	30.8295		5874.27	0.0824		12890	16.1205
6769.8	9.04756		6769.8	11.4569		6769.8	1.54988		10391.3	3.8638		10391.3	29.2205		5903.86	0.1661		13200	15.7506
6868	6.41337		6868	10.2853		6868	1.35695		10528.3	4.57154		10528.3	30.6838		5932.68	0.477		13510	15.5873
7012.6	8.56119		7012.6	15.0408		7012.6	1.75116		10666.7	6.60366		10666.7	51.2078		5960.38	0.9767		13830	15.349
7162.1	7.86314		7162.1	14.5071		7162.1	1.62625		10807.7	8.41525		10807.7	58.4881		5986.62	1.1291
7261.1	14.8781		7261.1	15.1144		7261.1	1.74446		10952.3	8.16684		10952.3	37.4878		6011.05	1.0201
7361.5	7.84841		7361.5	7.08248		7361.5	1.41013		11101.7	5.46495		11101.7	30.5702		6033.31	0.9816
7509.9	10.4886		7509.9	9.83926		7509.9	1.69265		11256.9	3.63733		11256.9	30.3906		6053.05	0.9687
7747.7	11.8755		7605.6	12.9701		7605.6	2.85966		11419.2	5.04441		11419.2	34.5322		6069.94	1.0247
7836.5	10.5925		7747.7	9.34695		7747.7	1.59294		11769.1	8.17498		11769.1	28.5827		6084.95	1.0892
7979.3	11.767		7836.5	12.0304		7836.5	2.02374		11957.3	13.1386		11957.3	30.8793		6098.85	1.0268
8060.6	11.8521		7969.3	8.94313		7969.3	1.23644		12153.8	11.0351		12153.8	54.406		6111.81	0.9193
8193.7	9.85593		8060.6	10.1706		8060.6	1.67122		12569.8	8.05749		12569.8	42.4685		6123.97	0.9191
8279.6	5.04231		8193.7	16.0789		8193.7	1.95461		12788.4	6.70434		12788.4	51.1991		6135.5	1.0366
8410.2	9.03669		8279.6	7.65131		8279.6	1.09628		13013.5	4.81295		13013.5	38.6079		6146.55	1.2138
8501.4	13.4132		8410.2	9.89168		8410.2	1.55135		13244.6	5.92349		13244.6	41.4152		6157.27	1.2935
8634.1	9.29016		8501.4	10.191		8501.4	1.84929		13723.2	4.95817		13723.2	31.6743		6167.84	1.3687
8719	12.7306		8634.7	10.012		8634.7	1.98541		13969.7	4.46351		13969.7	19.4894		6178.39	1.4541
8867.1	15.0486		8719	10.0514		8719	1.76514		14220.5	3.03321		14220.5	22.7884		6189.09	1.5245
8898.4	10.5577		8867.1	8.34981		8867.1	1.5431		14475	1.9709		14475	23.0252		6200.1	1.5467
8929.7	12.4889		8898.4	14.7638		8898.4	1.55015		14732.9	3.29626		14732.9	33.7486		6211.57	1.4867
9011.7	14.869		8929.7	10.0702		8929.7	1.68228		14993.6	3.76229		14993.6	40.6731		6223.6	1.4124
9064.2	12.8071		9011.7	9.67151		9011.7	1.86149								6234.95	1.364
9115.8	12.7232		9064.2	9.70483		9064.2	1.80518								6245.23	1.3402
9167.7	11.8774		9115.8	16.7056		9115.8	1.67682								6254.64	1.3213
9270.8	12.8942		9167.7	10.8149		9167.7	1.86675								6263.35	1.2804
9296.6	13.3475		9270.8	9.73534		9270.8	2.51588								6271.55	1.2439
9374.4	11.7488		9296.6	19.6689		9296.6	1.71751								6279.43	1.2028
9426.5	11.7562		9374.4	11.9803		9374.4	1.93294								6287.17	1.1653
9502.1	14.4054		9426.5	14.6927		9426.5	2.41971								6294.95	1.1412
9551.3	12.5542		9502.1	19.1458		9502.1	1.7704								6302.97	1.1146
9674.4	11.7685		9551.3	11.1839		9551.3	1.91432								6311.41	1.0859
9748.2	13.7073		9674.4	13.6416		9674.4	2.01095								6320.44	1.0611
9797.5	13.7388		9748.2	17.3703		9748.2	1.69749								6330.27	1.0567
9872.9	12.5908		9797.5	10.3558		9797.5	1.75563								6341.06	1.0297
9926.1	13.4066		9872.9	19.0817		9872.9	1.77124								6353.02	1.0263
10004.6	9.38259		9926.1	20.2965		9926.1	2.56168								6381.14	1.0378
10079.3	9.12485		10004.6	13.8445		10004.6	1.50516								6397.68	1.2022
10130.5	10.0497		10079.3	16.8021		10079.3	1.90971								6416.12	1.4915
10181.8	6.2455		10130.5	17.3293		10130.5	1.59216								6484.68	1.1941
10233.5	7.8967		10181.8	10.0346		10181.8	1.62325								6512.57	1.2034
10294.8	11.0689		10233.5	7.93523		10233.5	1.40598								6555.76	1.4803
10471	15.1715		10294.8	13.1461		10294.8	1.35949								6710.83	1.5907
10554.7	19.7692		10471	12.5354		10471	1.87603								6951.16	1.8131
10674.9	13.843		10554.7	13.2288		10554.7	1.9355								7218.56	1.0321
10754.8	11.0909		10674.9	12.8073		10674.9	1.9723								7692.51	1.7299
10869.4	10.4362		10754.8	22.2135		10754.8	2.48531								7771.26	1.9201
10944.2	9.96098		10869.4	21.237		10869.4	2.10722								7955.23	1.9502
11138.4	10.3639		10944.2	18.8		10944.2	1.36236								8004.18	1.8673
11253.1	13.2653		11138.4	12.7994		11138.4	1.65441								8049.48	1.3314
11329.4	7.46424		11253.1	15.4933		11253.1	1.6775								8092.64	1.366
11367.6	8.23583		11329.4	16.7757		11329.4	1.41969								8135.17	1.6036
11435.6	16.827		11367.6	8.44915		11367.6	1.1328								8178.61	1.7453
11502.8	8.31905		11435.6	16.7901		11435.6	1.68983								8224.46	1.7568
11536.2	14.6275		11502.8	12.7459		11502.8	1.13776								8274.24	1.7775
11599	3.15536		11536.2	13.7374		11536.2	1.445								8329.47	1.8098
11661.8	5.90583		11599	7.82751		11599	1.10004								8391.67	3.2194
11693.3	9.72811		11661.8	9.70895		11661.8	1.33843								8462.45	2.1838
11759.4	11.9598		11693.3	9.77912		11693.3	1.28297								8544.14	1.441
11825.2	15.2753		11759.4	11.2305		11759.4	1.44577								8636.16	1.9036
11858.2	8.58132		11825.2	12.1858		11825.2	1.5308								8737.16	1.9442
11986.6	9.4027		11858.2	10.9841		11858.2	1.56595								8845.8	2.4408
12081.3	9.77418		11986.6	17.9963		11986.6	2.13239								8960.74	2.2439
12144.2	10.5959		12081.3	12.2645		12081.3	1.82798								9080.6	2.5323
12328	10.41		12144.2	11.1328		12144.2	1.96473								9204.06	2.5539
12387.9	7.54688		12328	12.9517		12328	1.72857								9329.76	2.6868
12540.7	5.05166		12387.9	9.90751		12387.9	1.93558								9456.35	2.457
12601.6	6.09805		12540.7	5.11347		12540.7	1.46872								9582.47	2.2923
12632.1	7.43922		12601.6	5.65907		12601.6	1.48538								9706.79	2.4594
12726.3	8.14405		12632.1	7.73045		12632.1	1.72137								9827.96	2.7542
12749.3	7.07555		12726.3	10.6577		12726.3	1.69769								9944.61	2.6779
12796.8	6.11365		12749.3	11.818		12749.3	1.81684								10055.4	2.3899
12867.3	7.74859		12796.8	13.1127		12796.8	1.75087								10159	2.3438
12912.9	7.35707		12867.3	12.5489		12867.3	1.8961								10254	2.2702
12959.6	6.45426		12912.9	12.6726		12912.9	1.45089								10339.2	2.344
[truncated: 62 more rows]

## Sheet: Lake FTIRS 
Lake and core no.	Depth (cm)	TOC (wt%) measured	TOC (wt%) IR inferred	Model specifics
[truncated: 141 more rows]
